# Supplementary material for: A commented checklist and key for the genus Carex (Cyperaceae) in Peru
Source: PhytoKeys. 2026 Feb 26;271:93–144. doi: 10.3897/phytokeys.271.178418 (PMC12964055; doi:10.3897/phytokeys.271.178418)
Supplement: XML Treatment for Carex paramorum [file phytokeys.271.178418-treatment1.xml]

<!DOCTYPE tp:taxon-treatment
  PUBLIC "-//TaxonX//DTD Taxonomic Treatment Publishing DTD v0 20100105//EN" "tax-treatment-NSO.dtd">
<tp:taxon-treatment xmlns:tp="http://www.plazi.org/taxpub"><tp:treatment-meta><kwd-group><label>Taxon classification</label><kwd>
                    <named-content content-type="kingdom">Plantae</named-content>
                  </kwd><kwd>
                    <named-content content-type="order">Poales</named-content>
                  </kwd><kwd>
                    <named-content content-type="family">Cyperaceae</named-content>
                  </kwd></kwd-group><mixed-citation publication-type="journal"><person-group><name><surname>Jiménez-Mejías</surname><given-names>Pedro</given-names></name><name><surname>García-Moro</surname><given-names>Pablo</given-names></name><name><surname>Camilo</surname><given-names>Andrea A.</given-names></name><name><surname>Mazzei</surname><given-names>Piero M.</given-names></name><name><surname>Escudero</surname><given-names>Marcial</given-names></name><name><surname>Martín-Bravo</surname><given-names>Santiago</given-names></name><name><surname>Cano</surname><given-names>Asunción</given-names></name></person-group><article-title>A commented checklist and key for the genus <italic><tp:taxon-name><tp:taxon-name-part taxon-name-part-type="genus" reg="Carex">Carex</tp:taxon-name-part></tp:taxon-name></italic> (<tp:taxon-name><tp:taxon-name-part taxon-name-part-type="family" reg="Cyperaceae">Cyperaceae</tp:taxon-name-part></tp:taxon-name>) in Peru</article-title><source>PhytoKeys</source><day>26</day><month>02</month><year>2026</year><volume>271</volume><fpage>93</fpage><lpage>144</lpage><pub-id pub-id-type="doi">10.3897/phytokeys.271.178418</pub-id></mixed-citation></tp:treatment-meta><tp:nomenclature><tp:taxon-name><object-id xmlns:xlink="http://www.w3.org/1999/xlink" content-type="arpha" xlink:type="simple">3A94FFA5-2C32-5A2A-B373-B2086B4C7800</object-id>
                  <tp:taxon-name-part taxon-name-part-type="genus" reg="Carex">Carex</tp:taxon-name-part>
                  <tp:taxon-name-part taxon-name-part-type="species" reg="paramorum">paramorum</tp:taxon-name-part>
                  <object-id xmlns:xlink="http://www.w3.org/1999/xlink" content-type="ipni" xlink:type="simple">urn:lsid:ipni.org:names:77377174-1</object-id>
                </tp:taxon-name><tp:taxon-authority>Jim.Mejías</tp:taxon-authority><tp:taxon-status xmlns:xlink="http://www.w3.org/1999/xlink" xlink:type="simple">nom. nov.</tp:taxon-status><tp:nomenclature-citation-list><tp:nomenclature-citation><tp:taxon-name>
                      <tp:taxon-name-part taxon-name-part-type="genus" reg="Carex"/>
                      <tp:taxon-name-part taxon-name-part-type="species" reg="tristicha"/>
                    </tp:taxon-name><comment> ≡ <tp:taxon-name><tp:taxon-name-part taxon-name-part-type="genus" reg="Carex">Carex</tp:taxon-name-part> <tp:taxon-name-part taxon-name-part-type="species" reg="tristicha">tristicha</tp:taxon-name-part></tp:taxon-name> Spruce ex Boott in Ill. Gen. <tp:taxon-name><tp:taxon-name-part taxon-name-part-type="genus" reg="Carex">Carex</tp:taxon-name-part></tp:taxon-name> 4: 153 [tab. 493] (1867), nom. illeg., replaced synonym, non <tp:taxon-name><tp:taxon-name-part taxon-name-part-type="genus" reg="Carex">Carex</tp:taxon-name-part> <tp:taxon-name-part taxon-name-part-type="species" reg="tristicha">tristicha</tp:taxon-name-part></tp:taxon-name> Boeckeler, Flora 41: 651 (1858).</comment></tp:nomenclature-citation></tp:nomenclature-citation-list></tp:nomenclature><tp:treatment-sec sec-type="Lectotype" id="SECID0EBFEK"><title>Lectotype</title><p>(here designated): Ecuador, Riobamba, “in pastis montis Titaicún”, Nov 1858, <italic>Spruce 5767</italic> (K-000584699!; iso- K-000584697!).</p><p><bold>Note</bold>. This is a species frequently confused with <italic><tp:taxon-name><tp:taxon-name-part taxon-name-part-type="genus" reg="Carex">C.</tp:taxon-name-part> <tp:taxon-name-part taxon-name-part-type="species" reg="pygmaea">pygmaea</tp:taxon-name-part></tp:taxon-name></italic> (see below): It has been often treated as conspecific with the closely-related <italic><tp:taxon-name><tp:taxon-name-part taxon-name-part-type="genus" reg="Carex">C.</tp:taxon-name-part> <tp:taxon-name-part taxon-name-part-type="species" reg="tamana">tamana</tp:taxon-name-part></tp:taxon-name></italic>, which has been partly due to the lack of a legitimate name for the taxon. <italic><tp:taxon-name><tp:taxon-name-part taxon-name-part-type="genus" reg="Carex">Carex</tp:taxon-name-part> <tp:taxon-name-part taxon-name-part-type="species" reg="paramorum">paramorum</tp:taxon-name-part></tp:taxon-name></italic> can be distinguished from <italic><tp:taxon-name><tp:taxon-name-part taxon-name-part-type="genus" reg="Carex">C.</tp:taxon-name-part> <tp:taxon-name-part taxon-name-part-type="species" reg="pygmaea">pygmaea</tp:taxon-name-part></tp:taxon-name></italic> and <italic><tp:taxon-name><tp:taxon-name-part taxon-name-part-type="genus" reg="Carex">C.</tp:taxon-name-part> <tp:taxon-name-part taxon-name-part-type="species" reg="tamana">tamana</tp:taxon-name-part></tp:taxon-name></italic> using the characters reported in the key. It is an element of mesic to wet treeless páramos, here reported for the first time for Peru, more abundant in Ecuador, Colombia and Venezuela and also known from Costa Rica (P.J.-M., pers. obs.).</p><p>Here, we coin a legitimate name for this species, based on the illegitimate <italic><tp:taxon-name><tp:taxon-name-part taxon-name-part-type="genus" reg="Carex">C.</tp:taxon-name-part> <tp:taxon-name-part taxon-name-part-type="species" reg="tristicha">tristicha</tp:taxon-name-part></tp:taxon-name></italic> Spruce ex Boott. The etymology of the epithet “<tp:taxon-name><tp:taxon-name-part taxon-name-part-type="genus" reg="Carex"/><tp:taxon-name-part taxon-name-part-type="species">paramorum</tp:taxon-name-part></tp:taxon-name>” refers to the páramos where this species inhabits, meaning “of the páramo”.</p></tp:treatment-sec><tp:treatment-sec sec-type="Studied material" id="SECID0E1HEK"><title>Studied material.</title><p>Ancash, pista entre Chavín de Huantar y Catac, <named-content xmlns:xlink="http://www.w3.org/1999/xlink" content-type="dwc:verbatimCoordinates" xlink:type="simple"><named-content content-type="geo-json" specific-use="{&#34;type&#34;:&#34;Point&#34;,&#34;coordinates&#34;:[-77.017932,-9.067002]}" id="NCID0EDIEK" xlink:type="simple">9°41.2089'S, 77°14.5565'W</named-content></named-content>, 4305 m alt., prados húmedos en claros de pajonal, 30 Sep 2021, <italic>Martín-Bravo et al. 210SMB21</italic> (UPOS sn). Cajamarca, Lagunas del Alto Perú, <named-content xmlns:xlink="http://www.w3.org/1999/xlink" content-type="dwc:verbatimCoordinates" xlink:type="simple"><named-content content-type="geo-json" specific-use="{&#34;type&#34;:&#34;Point&#34;,&#34;coordinates&#34;:[-78.429222,-6.909147]}" id="NCID0ENIEK" xlink:type="simple">6°54'32.93’'S, 78°25'45.2"W</named-content></named-content>, 3938 m alt., borde de lagunas turbosas, 6 Oct 2021, <italic>Jiménez-Mejías et al. 30PERPJM21</italic> (UPOS sn). Cajamarca, carretera entre Chota y Cutervo, <named-content xmlns:xlink="http://www.w3.org/1999/xlink" content-type="dwc:verbatimCoordinates" xlink:type="simple"><named-content content-type="geo-json" specific-use="{&#34;type&#34;:&#34;Point&#34;,&#34;coordinates&#34;:[-78.758328,-6.451750]}" id="NCID0EXIEK" xlink:type="simple">6°27'6.3’'S, 78°45'29.98"W</named-content></named-content>, 3009 m alt., claros encharcados, 7 Oct 2021, <italic>Jiménez-Mejías et al. 40PERPJM21</italic> (UPOS sn). Huánuco, cerro Chogopata, a 5 km de comunidad campesina Lauricocha, 4000 m alt., 10 May 2004, <italic>Salvador et al</italic>. 795 (USM-215251). Junín, prov. Satipo/La Convención, cordillera Vilcabamba río Ene slope, near summit of divide, <named-content xmlns:xlink="http://www.w3.org/1999/xlink" content-type="dwc:verbatimCoordinates" xlink:type="simple"><named-content content-type="geo-json" specific-use="{&#34;type&#34;:&#34;Point&#34;,&#34;coordinates&#34;:[-73.667222,-11.660000]}" id="NCID0EDJEK" xlink:type="simple">11°39'36’'S, 73°40'02"W</named-content></named-content>, 3350–3400 m alt., mossy upper montane forest, 8 Jun 1997, <italic>Boyle et al. 4218</italic>, (F-2184452, USM sn). La Libertad, Patáz Borde con el Parque Nacional Río Abiseo, Abra Ventanas, en toda la cima, pajonal con influencia de pastoreo, 3700–3800 m alt., 23 Jul 2009, <italic>León et al. 5456</italic> (USM-283487). Piura, Laguna Shimbe, <named-content xmlns:xlink="http://www.w3.org/1999/xlink" content-type="dwc:verbatimCoordinates" xlink:type="simple"><named-content content-type="geo-json" specific-use="{&#34;type&#34;:&#34;Point&#34;,&#34;coordinates&#34;:[-79.463077,-5.050647]}" id="NCID0EPJEK" xlink:type="simple">-5,050647, -79,463077</named-content></named-content>, 3237 m, prados húmedos, <italic>Jiménez-Mejías et al. 64PERPJM21</italic>, UPOS sn. Piura, carretera Laguna Negra a Huancabamba, <named-content xmlns:xlink="http://www.w3.org/1999/xlink" content-type="dwc:verbatimCoordinates" xlink:type="simple"><named-content content-type="geo-json" specific-use="{&#34;type&#34;:&#34;Point&#34;,&#34;coordinates&#34;:[-79.503928,-5.096100]}" id="NCID0EYJEK" xlink:type="simple">5°05'45.96’'S, 79°30'14.14"W</named-content></named-content>, 3500 m alt., pajonal, 10 Oct 2021, <italic>Jiménez-Mejías et al. 82PERPJM21</italic> (UPOS sn).</p></tp:treatment-sec></tp:taxon-treatment>
