# Supplementary material for: A commented checklist and key for the genus Carex (Cyperaceae) in Peru
Source: PhytoKeys. 2026 Feb 26;271:93–144. doi: 10.3897/phytokeys.271.178418 (PMC12964055; doi:10.3897/phytokeys.271.178418)
Supplement: Supplementary material 1 — Confirmed records of Carex species in Peru, from herbarium collections and reliable literature [file phytokeys-271-093_article-178418__-s001.xlsx]

## Sheet: records_PER_2_PJM
recordID	scientificName	infragenRankaccepted	decimalLatitude	decimalLongitude	date	locality	instituionCode	reference	catalogNumber	collector	collectorCode	source
3157	Carex acutata		-7.05	-78.25	1987	Cajamarca	CPUN	NA	667	J. Brandbyge	113	manual_georef
3158	Carex acutata		-10.323286	-76.730193	2002	Huanuco	USM	NA	219991	F.Salvador, M.A.Alonso & M.Rodriguez	430	manual_georef
3164	Carex acutata		-11.776856	-75.719906	1979	Junin	USM	NA		P. Gutte	9226	manual_georef
3170	Carex acutata		-10.40457	-76.74323		Huanuco		Salvador, F.M. & al. (2006). Adiciones a la flora andina peruana del departamento de Huanuco, I. Candollea 61: 279-291		F. Salvador, M. A. Alonso & J. Monerris	614	literature
3171	Carex acutata		-10.428391	-76.73817		Huanuco		Salvador, F.M. & al. (2006). Adiciones a la flora andina peruana del departamento de Huanuco, I. Candollea 61: 279-291		F. Salvador, S. Rios & E. Arias	869	literature
3172	Carex acutata		-6.981497	-77.719045	2012	La Libertad	MO	NA	6618257	N.Paniagua Zambrana & al.	8569	manual_georef
8680	Carex amicta		-6.90911	-78.429226	2021	Cajamarca	UPOS	NA	NA	P.Jimenez-Mejias, P.Garcia-Moro & R.M. Gonzales Tiburcio	25PERPJM21	fieldwork
8681	Carex amicta		-5.065701	-79.497763	2021	Piura	UPOS	NA	NA	P.Jimenez-Mejias, P.Garcia-Moro & R.M. Gonzales Tiburcio	72PERPJM21	fieldwork
8683	Carex amicta		-6.8422	-78.6872	2009	Cajamarca	CPUN	NA	22810	C. Tovar	964	manual_georef
8702	Carex amicta		-6.9342	-78.441137		Cajamarca	MOL	Jimenez-Mejias, P. & al. (2020). Chorological and nomenclatural notes on Peruvian Carex (Cyperaceae). Caldasia 42(1): 63-69	15907			literature
315006	Carex beckii		-13.157843	-72.524573	1977	Cusco	USM	NA	60035	J.C. Solomon	3145	manual_georef
315654	Carex beckii		-13.156255	-72.529955	2021	Cusco	UPOS	NA	NA	S.Martin-Bravo, P.Garcia-Moro, R.M.Gonzales Tiburcio & P.Jimenez-Mejias	130SMB21	fieldwork
315667	Carex beckii		-13.141874	-72.557692	1963	Cusco	USM	NA	211196	H.H.,C.M. & D. Ugent	1054	manual_georef
315677	Carex beckii		-13.158442	-72.549318	1940	Cusco	GH	NA	Vargas 1870	C. Vargas	1870	manual_georef
315712	Carex beckii		-13.157799	-72.524574	1987	Cusco	USM	NA	119475	P. Nunez	7520	manual_georef
315714	Carex beckii		-13.579016	-70.924819	1929	Cusco	F	NA	605337	A. Webeerbauer	7857	manual_georef
315718	Carex beckii		-13.151621	-72.521176	1988	Cusco	USM	NA	120303	P. Nunez	8931	manual_georef
315736	Carex beckii		-13.177773	-72.555025	1983	Cusco	USM	NA	64564	W.D. Stevens	22088	manual_georef
355528	Carex beckii		-13.083807	-72.615399	1963	Cusco	US	NA	2140900	H.H.Iltis, C.M.Iltis & V.Ugent	1096	manual_georef
NUEVA	Carex beckii		-13.13	-72.61805556	1941	Cusco	CUZ		CUZ29979	C. Vargas C.	2235
NUEVA	Carex beckii		-13.164152	-72.541531	1940	Cusco	CUZ		CUZ29980	C. Vargas C.	1840
NUEVA	Carex beckii		-12.5075	-72.95722222	1942	Cusco	CUZ		CUZ29981	C. Vargas C.	2566
NUEVA	Carex beckii		-13.17666667	-72.56222222	1987	Cusco	CUZ		CUZ29997	Percy Nunez	7520
315655	Carex beckii		-11.203194	-75.483851	2021	Junin	UPOS	NA	NA	S.Martin-Bravo, P.Garcia-Moro, R.M.Gonzales Tiburcio & P.Jimenez-Mejias	160SMB21	fieldwork
315664	Carex beckii		-13.610052	-70.449852	1937	Puno	F	NA	900676	J. Soukup	511	manual_georef
315672	Carex beckii		-10.796836	-75.342835	1982	Pasco	USM	NA	58773	D. Smith	1467	manual_georef
315673	Carex beckii		-10.554981	-75.20008	1996	Pasco	USM	NA	160729	M.I. La Torre	1487	manual_georef
315737	Carex beckii		-12.7106	-73.8923	1929	Ayacucho	F	NA	616813	E.P. Killip & Albert C. Smith	22371	manual_georef
315740	Carex beckii		-12.726834	-73.880258	1929	Ayacucho	F	NA	633049	E.P. Killip & Albert C. Smith	22808	manual_georef
315742	Carex beckii		-11.036359	-75.318274	1929	Junin	F	NA	616247	E.P. Killip & Albert C. Smith	23513	manual_georef
315743	Carex beckii		-11.055795	-75.321108	1929	Junin	F	NA	616047	E.P. Killip & Albert C. Smith	23780	manual_georef
315744	Carex beckii		-11.241188	-75.52433	1929	Junin	F	NA	633113	E.P. Killip & Albert C. Smith	24277	manual_georef
315747	Carex beckii		-10.940265	-75.224311	1929	Junin	F	NA	616143	E.P. Killip & Albert C. Smith	25085	manual_georef
315749	Carex beckii		-11.19674	-75.46936	1948	Junin	F	NA	1319029	F. Woytkowski	35414	manual_georef
315752	Carex beckii		-11.302146	-75.305317	1984	Junin	USM	NA	56376	T.B. Croat	57713	manual_georef
NUEVA	Carex beckii		-13.500902997988995	-70.42114961096647	1967	Puno	CUZ		CUZ29978	C. Vargas C.	18926
60358	Carex boliviensis	subsp. boliviensis	-13.56818	-72.822923	2021	Apurimac	UPOS	NA	NA	S.Martin-Bravo, P.Garcia-Moro, R.M.Gonzales Tiburcio & P.Jimenez-Mejias	136SMB21	fieldwork
60359	Carex boliviensis	subsp. boliviensis	-13.379458	-73.956037	2021	Ayacucho	UPOS	NA	NA	S.Martin-Bravo, P.Garcia-Moro, R.M.Gonzales Tiburcio & P.Jimenez-Mejias	142SMB21	fieldwork
60360	Carex boliviensis	subsp. boliviensis	-9.071194	-77.64123	2021	Ancash	UPOS	NA	NA	S.Martin-Bravo, P.Garcia-Moro, R.M.Gonzales Tiburcio & P.Jimenez-Mejias	224bisSMB21	fieldwork
60361	Carex boliviensis	subsp. boliviensis	-13.595992	-74.015658	2007	Ayacucho	USM	NA	222295	J. Barrientos Choquehuanca	7	manual_georef
60365	Carex boliviensis	subsp. boliviensis	-10.324089	-76.72863	2004	Huanuco	USM	NA		F.Salvador, S.Rios & E.Arias	910	manual_georef
60368	Carex boliviensis	subsp. boliviensis	-7.000571	-78.549615	1983	Cajamarca	USM	NA		D. N. Smith & R. Vazquez	3481	manual_georef
60369	Carex boliviensis	subsp. boliviensis	-7.193187	-78.578796	1988	Cajamarca	CPUN	NA	639	S.A Renvoize & al.	4999	manual_georef
60370	Carex boliviensis	subsp. boliviensis	-7.131734	-78.582663	1991	Cajamarca	F	NA	2216012	I. Sanchez Vega	5416	manual_georef
60375	Carex boliviensis	subsp. boliviensis	-9.000005	-77.550014	1985	Ancash	USM	NA	68803	D. N. Smith, R. Valencia & A. GoNunez	10396	manual_georef
60376	Carex boliviensis	subsp. boliviensis	-9.383333	-77.283333	1986	Ancash	CPUN	NA	654	D.N. Smith & al.	12558	manual_georef
60377	Carex boliviensis	subsp. boliviensis	-9.116764	-77.267322	1986	Ancash	HUT	NA	21845	D.N. Smith & al.	12558	manual_georef
60378	Carex boliviensis	subsp. boliviensis	-9.383333	-77.283333	1986	Ancash	USM	NA	104726	D.N. Smith & al.	12558	manual_georef
60362	Carex boliviensis	subsp. boliviensis	-14.445667	-72.100275	s.d	Cusco	USM	NA	69473	M.E. Tapia	231	manual_georef
60363	Carex boliviensis	subsp. boliviensis	-13.279129	-72.04957	2011	Cusco	NY	NA	2173284	S.P.Sylvester	660	manual_georef
60367	Carex boliviensis	subsp. boliviensis	-13.197674	-71.617856	1990	Cusco	USM	NA	107569	A. Cano	3401	manual_georef
NUEVA	Carex boliviensis	subsp. boliviensis	-13.96	-72.427222222	1946	Apurimac	CUZ		CUZ30004	C. Vargas C.	6026
60813	Carex bonplandii		-13.56818	-72.822923	2021	Apurimac	UPOS	NA	NA	S.Martin-Bravo, P.Garcia-Moro, R.M.Gonzales Tiburcio & P.Jimenez-Mejias	139SMB21	fieldwork
60814	Carex bonplandii		-12.80981	-75.054195	2021	Huancavelica	UPOS	NA	NA	S.Martin-Bravo, P.Garcia-Moro, R.M.Gonzales Tiburcio & P.Jimenez-Mejias	153SMB21	fieldwork
60815	Carex bonplandii		-10.513009	-76.751439	2021	Lima	UPOS	NA	NA	S.Martin-Bravo, P.Garcia-Moro, R.M.Gonzales Tiburcio & P.Jimenez-Mejias	185SMB21	fieldwork
60816	Carex bonplandii		-10.422542	-76.73573	2021	Huanuco	UPOS	NA	NA	S.Martin-Bravo, P.Garcia-Moro, R.M.Gonzales Tiburcio & P.Jimenez-Mejias	189SMB21	fieldwork
60817	Carex bonplandii		-10.417308	-76.740877	2021	Huanuco	UPOS	NA	NA	S.Martin-Bravo, P.Garcia-Moro, R.M.Gonzales Tiburcio & P.Jimenez-Mejias	192SMB21	fieldwork
60818	Carex bonplandii		-9.879178	-76.957266	2021	Ancash	UPOS	NA	NA	S.Martin-Bravo, P.Garcia-Moro, R.M.Gonzales Tiburcio & P.Jimenez-Mejias	194SMB21	fieldwork
60819	Carex bonplandii		-9.690372	-77.050998	2021	Ancash	UPOS	NA	NA	S.Martin-Bravo, P.Garcia-Moro, R.M.Gonzales Tiburcio & P.Jimenez-Mejias	197SMB21	fieldwork
60820	Carex bonplandii		-9.689388	-77.23554	2021	Ancash	UPOS	NA	NA	S.Martin-Bravo, P.Garcia-Moro, R.M.Gonzales Tiburcio & P.Jimenez-Mejias	207SMB21	fieldwork
60821	Carex bonplandii		-9.046838	-77.586286	2021	Ancash	UPOS	NA	NA	S.Martin-Bravo, P.Garcia-Moro, R.M.Gonzales Tiburcio & P.Jimenez-Mejias	214SMB21	fieldwork
60822	Carex bonplandii		-7.046809	-78.265937	2021	Cajamarca	UPOS	NA	NA	P.Jimenez-Mejias, P.Garcia-Moro & R.M. Gonzales Tiburcio	2PERPJM21	fieldwork
60823	Carex bonplandii		-6.953684	-78.36803	2021	Cajamarca	UPOS	NA	NA	P.Jimenez-Mejias, P.Garcia-Moro & R.M. Gonzales Tiburcio	12PERPJM21	fieldwork
60824	Carex bonplandii		-6.94836	-78.345613	2021	Cajamarca	UPOS	NA	NA	P.Jimenez-Mejias, P.Garcia-Moro & R.M. Gonzales Tiburcio	13PERPJM21	fieldwork
60825	Carex bonplandii		-7.518381	-78.596997	2021	Cajamarca	UPOS	NA	NA	P.Jimenez-Mejias, P.Garcia-Moro & R.M. Gonzales Tiburcio	19PERPJM21	fieldwork
60826	Carex bonplandii		-6.934656	-78.563783	2021	Cajamarca	UPOS	NA	NA	P.Jimenez-Mejias, P.Garcia-Moro & R.M. Gonzales Tiburcio	22PERPJM21	fieldwork
60827	Carex bonplandii		-6.90911	-78.429226	2021	Cajamarca	UPOS	NA	NA	P.Jimenez-Mejias, P.Garcia-Moro & R.M. Gonzales Tiburcio	27PERPJM21	fieldwork
60828	Carex bonplandii		-6.90911	-78.429226	2021	Cajamarca	UPOS	NA	NA	P.Jimenez-Mejias, P.Garcia-Moro & R.M. Gonzales Tiburcio	28PERPJM21	fieldwork
60829	Carex bonplandii		-6.458601	-78.754894	2021	Cajamarca	UPOS	NA	NA	P.Jimenez-Mejias, P.Garcia-Moro & R.M. Gonzales Tiburcio	33PERPJM21	fieldwork
60830	Carex bonplandii		-6.451781	-78.758146	2021	Cajamarca	UPOS	NA	NA	P.Jimenez-Mejias, P.Garcia-Moro & R.M. Gonzales Tiburcio	38PERPJM21	fieldwork
60831	Carex bonplandii		-6.451781	-78.758146	2021	Cajamarca	UPOS	NA	NA	P.Jimenez-Mejias, P.Garcia-Moro & R.M. Gonzales Tiburcio	39PERPJM21	fieldwork
60832	Carex bonplandii		-6.451781	-78.758146	2021	Cajamarca	UPOS	NA	NA	P.Jimenez-Mejias, P.Garcia-Moro & R.M. Gonzales Tiburcio	41PERPJM21	fieldwork
60833	Carex bonplandii		-6.296444	-78.826391	2021	Cajamarca	UPOS	NA	NA	P.Jimenez-Mejias, P.Garcia-Moro & R.M. Gonzales Tiburcio	44PERPJM21	fieldwork
60834	Carex bonplandii		-5.111682	-79.460091	2021	Piura	UPOS	NA	NA	P.Jimenez-Mejias, P.Garcia-Moro & R.M. Gonzales Tiburcio	55PERPJM21	fieldwork
60835	Carex bonplandii		-5.050647	-79.463077	2021	Piura	UPOS	NA	NA	P.Jimenez-Mejias, P.Garcia-Moro & R.M. Gonzales Tiburcio	69PERPJM21	fieldwork
60836	Carex bonplandii		-5.061101	-79.4882	2021	Piura	UPOS	NA	NA	P.Jimenez-Mejias, P.Garcia-Moro & R.M. Gonzales Tiburcio	78PERPJM21	fieldwork
60841	Carex bonplandii		-7.266667	-78.483333	1987	Cajamarca	CPUN	NA	662	J. Brandbyge	69	manual_georef
60842	Carex bonplandii		-9.816667	-77.449689	1960	Ancash	USM	NA	157330	I. Masias	74	manual_georef
60843	Carex bonplandii		-10.042442	-76.408054	1981	Ancash	USM	NA	157329	E. Perez	79	manual_georef
60845	Carex bonplandii		-11.092143	-76.141761	1976	Junin	USM	NA		U. Pettersson	83	manual_georef
60846	Carex bonplandii		-6.95	-78.6	1987	Cajamarca	CPUN	NA	663	J. Brandbyge & F. Astholm	93	manual_georef
60847	Carex bonplandii		-6.95	-78.6	1987	Cajamarca	CPUN	NA	665	J. Brandbyge & F. Astholm	96	manual_georef
60850	Carex bonplandii		-7.05	-78.25	1987	Cajamarca	CPUN	NA	666	J. Brandbyge	114	manual_georef
60853	Carex bonplandii		-7.058333	-78.3	1998	Cajamarca	CPUN	NA	19359	S. Garcia Alva	162	manual_georef
60857	Carex bonplandii		-7.066667	-78.316667	1998	Cajamarca	CPUN	NA	18172	S. Garcia Alva	207	manual_georef
60871	Carex bonplandii		-6.765182	-78.89049	2004	Cajamarca	CPUN	NA	23095	G. Iberico Vela & al.	799	manual_georef
60875	Carex bonplandii		-10.41397	-76.740952	2004	Huanuco	USM	NA	220081	F.Salvador, S.Rios & E.Arias	861	manual_georef
60876	Carex bonplandii		-10.425114	-76.731147	2004	Huanuco	USM	NA	228089	F. Salvador, S. Rios & E. Arias	872	manual_georef
60877	Carex bonplandii		-10.394196	-76.55288	2004	Pasco	USM	NA	220092	F.Salvador, S.Rios & E.Arias	880	manual_georef
60879	Carex bonplandii		-10.339987	-76.737928	2004	Huanuco	USM	NA	220110	F.Salvador, S.Rios & E.Arias	919	manual_georef
60880	Carex bonplandii		-10.347844	-76.749119	2004	Huanuco	USM	NA	220110	F.Salvador, S.Rios & E.Arias	919	manual_georef
60882	Carex bonplandii		-9.719359	-76.115242	2005	Huanuco	USM	NA	210856	I. Salinas & H. Beltran	1039	manual_georef
60883	Carex bonplandii		-7.955773	-78.168111	1994	La Libertad	HUT	NA	28336	S. Leiva G. & P. Leiva G.	1091	manual_georef
60884	Carex bonplandii		-7.973995	-77.740662	1994	La Libertad	US	NA	3315374	S. Leiva G. & P. Leiva G.	1091	manual_georef
60889	Carex bonplandii		-7.666667	-77.5	1988	San Martin	NY	NA	2859297	B.Leon & K. Young	1191	manual_georef
60897	Carex bonplandii		-6.796214	-77.888801	1962	Amazonas	US	NA	2406693	J.J. Wurdack	1289	manual_georef
60898	Carex bonplandii		-6.724699	-77.843646	1962	Amazonas	USM	NA		J.J. Wurdack	1289	manual_georef
60899	Carex bonplandii		-9.069191	-77.638032	2005	Ancash	MOL	NA		J.J. Alegria	1298	manual_georef
60900	Carex bonplandii		-14.616603	-70.719489	1963	Cajamarca	USM	NA	157717	H.H. Iltis & D. Ugent	1319	manual_georef
60912	Carex bonplandii		-6.851	-78.542	2003	Cajamarca	CPUN	NA	20862	M. Cabanillas Soriano & al.	1502	manual_georef
60913	Carex bonplandii		-6.851	-78.542	2003	Cajamarca	CPUN	NA	20861	M. Cabanillas Soriano & al.	1503	manual_georef
60915	Carex bonplandii		-8.582782	-77.676947	2012	Ancash	USM	NA	272515	E.Navarro	1729	manual_georef
60920	Carex bonplandii		-6.649666	-77.757568	1977	Amazonas	NY	NA	2859275	Jeff D. Boeke	2018	manual_georef
60929	Carex bonplandii		-5.241529	-79.289457	2006	Cajamarca	MOLF	NA		J.I. Marcelo P. & al.	2128	manual_georef
60930	Carex bonplandii		-5.241529	-79.289457	2006	Cajamarca	MOLF	NA		J.I. Marcelo P. & al.	2128	manual_georef
60933	Carex bonplandii		-9.06834	-77.638123	2005	Ancash	MOL	NA		A. Granda P.	2193	manual_georef
60934	Carex bonplandii		-11.224382	-75.568077	s.d	Junin	MOL	NA	8176	A. Weberbauer	2250	manual_georef
60935	Carex bonplandii		-7.914422	-78.21307	2013	La Libertad	USM	NA	272224	P. Gonzales, N. Valencia, M. Monzon	2269	manual_georef
60941	Carex bonplandii		-6.929167	-78.342476	2005	Cajamarca	MOL	NA	A.Granda, 2464	A. Granda P.	2464	manual_georef
60942	Carex bonplandii		-6.894377	-78.383498	2005	Cajamarca	MOL	NA	A.Granda, 2488	A. Granda P.	2488	manual_georef
60943	Carex bonplandii		-6.8517	-78.352	2005	Cajamarca	Arturo Granda	NA	A.Granda P. 2489	A. Granda P.	2489	manual_georef
60944	Carex bonplandii		-6.9017	-78.3608	2005	Cajamarca	Arturo Granda	NA	A.Granda P. 2507	A. Granda P.	2507	manual_georef
60946	Carex bonplandii		-6.912217	-78.460239	2005	Cajamarca	Arturo Granda	NA	A.Granda P. 2515	A. Granda P.	2515	manual_georef
60947	Carex bonplandii		-6.85	-78.35	2005	Cajamarca	Arturo Granda	NA	A.Granda P. 2532	A. Granda P.	2532	manual_georef
60949	Carex bonplandii		-6.850343	-78.356548	2005	Cajamarca	Arturo Granda	NA	A.Granda P. 2538	A. Granda P.	2538	manual_georef
60950	Carex bonplandii		-6.931369	-78.382475	2005	Cajamarca	Arturo Granda	NA	A.Granda P. 2539	A. Granda P.	2539	manual_georef
60951	Carex bonplandii		-6.931369	-78.382475	2005	Cajamarca	Arturo Granda	NA	A.Granda P. 2542	A. Granda P.	2542	manual_georef
60958	Carex bonplandii		-7.617937	-77.303271	1986	San Martin	HUT	NA	26538	K. Young	2750	manual_georef
60959	Carex bonplandii		-7.954795	-77.885752	1958	La Libertad	HUT	NA	2843	A. Lopez & A. Sagastegui	2843	manual_georef
60962	Carex bonplandii		-6.859027	-78.13212	1960	Cajamarca	HUT	NA	3110	A. Lopez & A. Sagastegui	3110	manual_georef
60966	Carex bonplandii		-7.095709	-77.79664	1960	La Libertad	HUT	NA	3339	A. Lopez & A. Sagastegui	3339	manual_georef
60968	Carex bonplandii		-7.000361	-78.550052	1983	Cajamarca	MO	NA	3409408	D.N.Smith & R.Vasquez	3480	manual_georef
60969	Carex bonplandii		-6.994548	-78.531293	1983	Cajamarca	USM	NA	123980	D. N. Smith & R. Vazquez	3480	manual_georef
60972	Carex bonplandii		-13.458648	-72.255446	1961	La Libertad	HUT	NA	3507	A. Lopez & A. Sagastegui	3507	manual_georef
60973	Carex bonplandii		-8.04007	-77.448225	1961	La Libertad	HUT	NA	3586	A. Lopez & A. Sagastegui	3586	manual_georef
60978	Carex bonplandii		-11.659977	-73.6672	1997	Junin	USM	NA	120671	M. Araki & H. Beltran	4249	manual_georef
60979	Carex bonplandii		-7.792598	-77.996221	1964	La Libertad	HUT	NA	4515	A. Sagastegui, P. Sanchez & M.Fukushima	4515	manual_georef
60984	Carex bonplandii		-7.570782	-77.423484	1987	San Martin	HUT	NA	26558	K. Young & B.Leon	4795	manual_georef
60985	Carex bonplandii		-6.621	-78.701	1988	Cajamarca	CPUN	NA	642	S.A Renvoize & al.	4841	manual_georef
60989	Carex bonplandii		-7.969623	-77.426268	2001	La Libertad	USM	NA	253014	B.Leon, K. Young & J. Roque	5053	manual_georef
60990	Carex bonplandii		-7.969623	-77.426268	2001	La Libertad	USM	NA	258273	B.Leon, K. Young & J. Roque	5064	manual_georef
60995	Carex bonplandii		-7.975053	-77.3611	2001	San Martin	USM	NA	259013	B.Leon & K. Young	5244	manual_georef
60996	Carex bonplandii		-6.532623	-79.082218	1965	La Libertad	HUT	NA	5288	A. Lopez & A. Sagastegui	5288	manual_georef
60997	Carex bonplandii		-6.446252	-78.998379	1965	Cajamarca	NY	NA	2859296	A. Lopez, A. Sagastegui	5288	manual_georef
61012	Carex bonplandii		-6.706425	-77.903855	1964	Amazonas	USM	NA	214324	P. C. Hutchison & J. K. Wright	5696	manual_georef
61017	Carex bonplandii		-7.978871	-78.646747	1966	La Libertad	HUT	NA	6262	A. Sagastegui	6262	manual_georef
61026	Carex bonplandii		-6.725561	-78.402588	1994	Cajamarca	CPUN	NA	20031	I. Sanchez V. & M. Cabanillas S.	6770	manual_georef
61027	Carex bonplandii		-9.899253	-76.10838	2010	Huanuco	USM	NA	235263	H. Beltran	6783	manual_georef
61028	Carex bonplandii		-6.97472	-78.4928	1994	Cajamarca	CPUN	NA	12483	I. Sanchez V. & M. Cabanillas S.	6815	manual_georef
61031	Carex bonplandii		-6.957641	-78.322629	2010	Cajamarca	USM	NA	243753	H. Beltran	6938	manual_georef
61033	Carex bonplandii		-6.955336	-78.477714	1994	Cajamarca	CPUN	NA	12489	I. Sanchez V. & M. Cabanillas S.	6960	manual_georef
61036	Carex bonplandii		-7.230741	-78.34651	2005	Cajamarca	MOL	NA	16029	G. Vilcapoma & J. Alegria	7201	manual_georef
61037	Carex bonplandii		-6.913987	-78.352355	2005	Cajamarca	MOL	NA	15919	G. Vilcapoma & J. Alegria	7361	manual_georef
61038	Carex bonplandii		-6.9342	-78.441137	2005	Cajamarca	MOL	NA	15907	G. Vilcapoma & J. Alegria	7380	manual_georef
61039	Carex bonplandii		-11.082783	-76.140516	1976	Junin	USM	NA		O. Tovar	7454	manual_georef
61040	Carex bonplandii		-11.565413	-76.62342	2006	Lima	MOL	NA	16873	G. Vilcapoma	7725	manual_georef
61047	Carex bonplandii		-6.981389	-77.719167	2012	La Libertad	MO	NA	6618264	Narel Paniagua Zambrana, Rainer W. Bussmann & Carlos Vega Ocana	8571	manual_georef
61048	Carex bonplandii		-6.981389	-77.719167	2012	La Libertad	MO	NA	6657549	Narel Paniagua Zambrana, Rainer W. Bussmann & Carlos Vega Ocana	8571	manual_georef
61049	Carex bonplandii		-6.981389	-77.719167	2012	La Libertad	NY	NA	2532101	Narel Paniagua Zambrana, Rainer W. Bussmann & Carlos Vega Ocana	8571	manual_georef
61051	Carex bonplandii		-6.945767	-78.467809	1979	Cajamarca	USM	NA		P. Gutte & G. Muller	8926	manual_georef
61058	Carex bonplandii		-9.5	-77.383333	1985	Ancash	CPUN	NA	651	D.N. Smith & al.	9688	manual_georef
61059	Carex bonplandii		-9.500117	-77.383364	1985	Ancash	MO	NA	3309864	D.N.Smith, R.Valencia & A.Gonzales	9688	manual_georef
61065	Carex bonplandii		-9.683333	-77.233333	1985	Ancash	CPUN	NA	649	D.N. Smith & F. Escalona	10119	manual_georef
61066	Carex bonplandii		-9.685651	-77.236921	1985	Ancash	HUT	NA	24337	D. N. Smith & F. Escalona	10119	manual_georef
61068	Carex bonplandii		-9.031731	-77.608855	1985	Ancash	USM	NA	69670	D.N. Smith & V. Cautivo	10311	manual_georef
61069	Carex bonplandii		-8.983333	-77.566667	1985	Ancash	CPUN	NA	657	D.N. Smith & al.	10430	manual_georef
61070	Carex bonplandii		-8.983384	-77.56676	1985	Ancash	HUT	NA	21533	D. N. Smith, R. Valencia & A. GoNunez	10430	manual_georef
61071	Carex bonplandii		-8.983613	-77.56723	1985	Ancash	USM	NA	68835	D. N. Smith, R. Valencia & A. GoNunez	10430	manual_georef
61072	Carex bonplandii		-7.191583	-78.578867	2001	Cajamarca	CPUN	NA	14602	I. Sanchez Vega & al.	10491	manual_georef
61074	Carex bonplandii		-6.983333	-78.433333	2001	Cajamarca	CPUN	NA	14708	I. Sanchez Vega & al.	10597	manual_georef
61081	Carex bonplandii		-9.116764	-77.267322	1986	Ancash	USM	NA	104723	D. N. Smith, A. GoNunez & D. Maldonado	12561	manual_georef
61083	Carex bonplandii		-7.892194	-78.255864	2003	La Libertad	USM	NA	177116	A. Cano, N. Valencia, R. Bueno & I. Salinas	12975	manual_georef
61084	Carex bonplandii		-7.95079	-78.26138	2003	La Libertad	USM	NA	177125	A. Cano, N. Valencia, R. Bueno & I. Salinas	13010	manual_georef
61085	Carex bonplandii		-7.925048	-78.241639	2003	La Libertad	USM	NA	177871	A. Cano, N. Valencia, R. Bueno & I. Salinas	13014	manual_georef
61087	Carex bonplandii		-9.168463	-77.231091	2004	Ancash	USM	NA	204173	A. Cano, B.Leon, K. Young & I. Salinas	14640	manual_georef
61092	Carex bonplandii		-6.695601	-77.689993	2009	Amazonas	HUT	NA	52486	R. W. Bussmann, C. Vega, A. Glenn, J. Gruhn & R. Wagter	15606	manual_georef
61093	Carex bonplandii		-6.695556	-77.69	2009	Amazonas	MO	NA	6445933	R.W. Bussmann, C. Vega, A. Glenn, J. Gruhn & R. Wagter	15606	manual_georef
61095	Carex bonplandii		-7.045832	-78.599294	1995	Cajamarca	F	NA	2165120	A. Sagastegui A., J. L. Luteyn & D. S. Sylva	15707	manual_georef
61096	Carex bonplandii		-6.951647	-78.565825	1995	Cajamarca	F	NA	2165120	A. Sagastegui A., J. L. Luteyn & D. S. Sylva	15707	manual_georef
61097	Carex bonplandii		-7.05803	-78.587817	1995	Cajamarca	NY	NA	1482051	A. Sagastegui A., J.L. Luteyn & D.S. Sylva	15707	manual_georef
61098	Carex bonplandii		-6.898006	-77.722316	2009	Amazonas	HUT	NA	51758	R. W. Bussmann, J. Gruhn, R. Wagter, J. E. Briones O & W. Espinoza	15895	manual_georef
61099	Carex bonplandii		-6.948926	-77.692261	2009	Amazonas	HUT	NA	52161	R. W. Bussmann, J. Gruhn, R. Wagter, J. E. Briones O & W. Espinoza	15919	manual_georef
61102	Carex bonplandii		-10.318056	-75.607778	2008	Pasco	MO	NA	Monteagudo16520	Abel Monteagudo, Antonio Pena, J.L. Mateo & R. Rivera	16520	manual_georef
61103	Carex bonplandii		-6.977778	-77.735278	2011	San Martin	MO	NA	6618263	Rainer W. Bussman et al	16888	manual_georef
61158	Carex bonplandii		-9.866833	-76.083399	1984	Huanuco	MO	NA	3328916	A.I.Gentry & D.N.Smith	44880	manual_georef
61159	Carex bonplandii		-9.720937	-76.098636	1984	Huanuco	NY	NA	2859270	Al Gentry & D.N. Smith	44880	manual_georef
61191	Carex bonplandii		-6.934348	-78.441447	2005	Cajamarca	MOL	NA		J.J. Alegria	s.n.	manual_georef
86670	Carex bonplandii		-6.267764	-78.699916	1987	Cajamarca	F	NA	2216011	J. G. Sanchez Vega	276	manual_georef
86672	Carex bonplandii		-10.281657	-75.567426	1996	Pasco	USM	NA	163717	M.I. La Torre	1562	manual_georef
86674	Carex bonplandii		-6.8517	-78.352	2005	Cajamarca	Arturo Granda	NA	A.Granda P. 2486	A. Granda P.	2486	manual_georef
86675	Carex bonplandii		-6.241328	-78.716981	1990	Cajamarca	F	NA	2052030	S. Llatas Quiroz & H. Suarez C.	2805	manual_georef
86676	Carex bonplandii		-6.224681	-78.735338	1990	Cajamarca	F	NA	2051919	S. Llatas Quiroz	2910	manual_georef
86680	Carex bonplandii		-7.969813	-78.239978	2002	La Libertad	USM	NA	176047	A. Cano, N. Valencia, R. Bueno & I. Salinas	12690	manual_georef
86681	Carex bonplandii		-9.615397	-77.022621	2003	Huanuco	USM	NA	203476	A. Cano, W. Mendoza, I. Salinsa & R. Ramirez	13195	manual_georef
60811	Carex bonplandii		-13.198959	-71.638471	2021	Cusco	UPOS	NA	NA	S.Martin-Bravo, P.Garcia-Moro, R.M.Gonzales Tiburcio & P.Jimenez-Mejias	117SMB21	fieldwork
60812	Carex bonplandii		-13.188533	-71.60205	2021	Cusco	UPOS	NA	NA	S.Martin-Bravo, P.Garcia-Moro, R.M.Gonzales Tiburcio & P.Jimenez-Mejias	120SMB21	fieldwork
60918	Carex bonplandii		-13.179278	-73.060167	2013	Cusco	MO	NA	6737571	S.P. Sylvester	1945	manual_georef
60919	Carex bonplandii		-13.179389	-73.060083	2013	Cusco	K	NA	Sylvester1972	S.P. Sylvester	1972	manual_georef
60964	Carex bonplandii		-13.197674	-71.617856	1990	Cusco	USM	NA	107565	A. Cano	3165	manual_georef
60967	Carex bonplandii		-13.119066	-71.612043	1990	Cusco	USM	NA	107571	A. Cano	3432	manual_georef
60977	Carex bonplandii		-13.212302	-71.625572	1990	Cusco	USM	NA	107570	A. Cano	4219	manual_georef
60991	Carex bonplandii		-13.197674	-71.617856	1992	Cusco	USM	NA	107566	A. Cano & D. Aguilar	5171	manual_georef
86678	Carex bonplandii		-11.660119	-73.666885	1997	Cusco	F	NA	2184449	Brad Boyle, Monica Arakaki & Hamilton Beltran	4249	manual_georef
86833	Carex bonplandii		-13.120769	-72.340007	1971	Cusco	NY	NA	2859290	H. Ellenberg	4844	manual_georef
238800	Carex bonplandii		-13.133194	-72.310963	1971	Cusco	NY	NA	2859289	H. Ellenberg	5005	manual_georef
306304	Carex bonplandii		-11.660119	-73.666885	1997	Cusco	F	NA	2184450	Brad Boyle, Monica Arakaki & Hamilton Beltran	4226	manual_georef
306306	Carex bonplandii		-13.201238	-71.61655	1992	Cusco	F	NA	2103780	Asuncion Cano E.	5126	manual_georef
375769	Carex bonplandii		-13.198786	-71.940964	2021	Cusco	UPOS	NA	NA	S.Martin-Bravo, P.Garcia-Moro, R.M.Gonzales Tiburcio & P.Jimenez-Mejias	128SMB21	fieldwork
NUEVA	Carex bonplandii		-13.21465652	-72.52309151		Cusco	CUZ		CUZ30001	A. Tupayachi; W. Galiano; R. Tupayachi; E. Sucli; M. Moreno; D. Huaman; J. Farfan; F. Carazas	5016
NUEVA	Carex bonplandii		-13.18138889	-72.57444444	1982	Cusco	CUZ		CUZ30006	Bernard Peyton	73
306299	Carex bonplandii		-4.70459	-79.506838	1987	Piura	USM	NA		A. Cano	1487	manual_georef
306305	Carex bonplandii		-11.559864	-73.638032	1997	Junin	F	NA	2251952	Brad Boyle, Monica Arakaki & Hamilton Beltran	4864	manual_georef
306308	Carex bonplandii		-6.955411	-78.477628	1994	Cajamarca	F	NA	2216010	I. Sanchez Vega & M. Cabanillas S.	6960	manual_georef
323407	Carex bonplandii		-6.799938	-77.850793	1962	Amazonas	US	NA	2406821	J.J. Wurdack	1769	manual_georef
375770	Carex bonplandii		-6.94836	-78.345613	2021	Cajamarca	UPOS	NA	NA	P.Jimenez-Mejias, P.Garcia-Moro & R.M. Gonzales Tiburcio	14PERPJM21	fieldwork
NUEVA	Carex bonplandii		-6.1919	-79.3007	2020	Lambayeque	PRG			Perez & Ayasta	19494
61383	Carex brachycalama		-10.644363	-76.565314	2021	Pasco	UPOS	NA	NA	S.Martin-Bravo, P.Garcia-Moro, R.M.Gonzales Tiburcio & P.Jimenez-Mejias	174SMB21	fieldwork
61384	Carex brachycalama		-10.417308	-76.740877	2021	Huanuco	UPOS	NA	NA	S.Martin-Bravo, P.Garcia-Moro, R.M.Gonzales Tiburcio & P.Jimenez-Mejias	190SMB21	fieldwork
61385	Carex brachycalama		-9.051463	-77.596694	2021	Ancash	UPOS	NA	NA	S.Martin-Bravo, P.Garcia-Moro, R.M.Gonzales Tiburcio & P.Jimenez-Mejias	217SMB21	fieldwork
61386	Carex brachycalama		-9.071194	-77.64123	2021	Ancash	UPOS	NA	NA	S.Martin-Bravo, P.Garcia-Moro, R.M.Gonzales Tiburcio & P.Jimenez-Mejias	222SMB21	fieldwork
61387	Carex brachycalama		-5.050647	-79.463077	2021	Piura	UPOS	NA	NA	P.Jimenez-Mejias, P.Garcia-Moro & R.M. Gonzales Tiburcio	65PERPJM21	fieldwork
61388	Carex brachycalama		-5.061101	-79.4882	2021	Piura	UPOS	NA	NA	P.Jimenez-Mejias, P.Garcia-Moro & R.M. Gonzales Tiburcio	77PERPJM21	fieldwork
61389	Carex brachycalama		-10.852087	-76.228761	1976	Pasco	USM	NA		U. Pettersson	89	manual_georef
61390	Carex brachycalama		-10.410436	-76.72568	2003	Huanuco	USM	NA	228054	F.Salvador, M.A.Alonso & J.Monerris	680	manual_georef
61392	Carex brachycalama		-6.902363	-78.360131	2005	Cajamarca	MOL	NA		J.J. Alegria	s.n.	manual_georef
61393	Carex brachycalama		-6.935144	-78.442427	2005	Cajamarca	MOL	NA		J.J. Alegria	s.n.	manual_georef
61394	Carex brachycalama		-10.421371	-76.744081		Huanuco				F. Salvador		literature
61836	Carex brehmeri		-10.417308	-76.740877	2021	Huanuco	UPOS	NA	NA	S.Martin-Bravo, P.Garcia-Moro, R.M.Gonzales Tiburcio & P.Jimenez-Mejias	191SMB21	fieldwork
61837	Carex brehmeri		-9.674558	-77.217262	2021	Ancash	UPOS	NA	NA	S.Martin-Bravo, P.Garcia-Moro, R.M.Gonzales Tiburcio & P.Jimenez-Mejias	202SMB21	fieldwork
61841	Carex brehmeri		-6.97472	-78.4928	1994	Cajamarca	CPUN	NA	12486	I. Sanchez V. & M. Cabanillas S.	6829	manual_georef
61844	Carex brehmeri		-7.17	-78.58	s.d.	Cajamarca	CPUN	Jimenez-Mejias, P. & al. (2020). Chorological and nomenclatural notes on Peruvian Carex (Cyperaceae). Caldasia 42(1): 63-69		I. Sanchez & M. Cabanillas	12486	literature
61857	Carex brehmeri		-7.08406	-78.533985		Cajamarca						literature
72908	Carex camptoglochin		-13.08458	-74.569779	2021	Huancavelica	UPOS	NA	NA	S.Martin-Bravo, P.Garcia-Moro, R.M.Gonzales Tiburcio & P.Jimenez-Mejias	147SMB21	fieldwork
72909	Carex camptoglochin		-10.536555	-76.768157	2021	Lima	UPOS	NA	NA	S.Martin-Bravo, P.Garcia-Moro, R.M.Gonzales Tiburcio & P.Jimenez-Mejias	179SMB21	fieldwork
72910	Carex camptoglochin		-9.689388	-77.23554	2021	Ancash	UPOS	NA	NA	S.Martin-Bravo, P.Garcia-Moro, R.M.Gonzales Tiburcio & P.Jimenez-Mejias	205SMB21	fieldwork
72914	Carex camptoglochin		-6.930046	-78.346157	2005	Cajamarca	MOL	NA	A.Granda, 2474	A. Granda P.	2474	manual_georef
72915	Carex camptoglochin		-6.903683	-78.356148	2005	Cajamarca	MOL	NA	A.Granda, 2504	A. Granda P.	2504	manual_georef
72925	Carex camptoglochin		-6.933816	-78.441504	2005	Cajamarca	MOL	NA		J.J. Alegria	s.n.	manual_georef
72926	Carex camptoglochin		-6.935138	-78.442563	2005	Cajamarca	MOL	NA		J.J. Alegria	s.n.	manual_georef
72938	Carex camptoglochin		-7.666667	-77.5		San Martin						literature
72939	Carex camptoglochin		-7.67	-77.5		San Martin						literature
72958	Carex camptoglochin		-6.877013	-78.358914		Cajamarca						literature
72995	Carex camptoglochin		-6.92212	-78.35866		Cajamarca				A. Granda	2511	literature
246713	Carex camptoglochin		-11.08437	-76.143471	1979	Junin	USM	NA	157316	U. Pettersson	80	manual_georef
246714	Carex camptoglochin		-11.092248	-76.152084	1976	Junin	USM	NA	157800	U. Pettersson	81	manual_georef
77629	Carex canoi		-7.990603	-78.244205	1959	La Libertad	US	NA	2341123	A. Sagastegui A.	515	manual_georef
77630	Carex canoi		-7.987195	-78.247956	1959	La Libertad	US	NA	2341123	A. Sagastegui A.	515	manual_georef
77631	Carex canoi		-7.033374	-78.233331	1984	Cajamarca	US	NA	3284034	D.N. Smith	6263	manual_georef
77632	Carex canoi		-6.916685	-78.583344	1984	Cajamarca	US	NA	3284033	D.N. Smith & I. Sanchez-Vega	7457	manual_georef
77633	Carex canoi		-7.078396	-77.707853	2011	San Martin	MO	NA	6607889	Rainer W. Bussman, Narel Paniagua Zambrana & Carlos Vega Ocana	17013	manual_georef
77634	Carex canoi		-7.034547	-78.584467	1988	Cajamarca	MO	NA	3642667	Al Gentry, Camilo Diaz & Carol Blaney	61576	manual_georef
77635	Carex canoi		-7.034545	-78.582571	1988	Cajamarca	NY	NA		Al Gentry, Camilo Diaz & Carol Blaney	61576	manual_georef
86739	Carex canoi		-7.074419	-78.279798	2003	Cajamarca	CPUN	NA	20552	M. Cabanillas Soriano & al.	1607	manual_georef
307729	Carex canoi		-7.041309	-78.572527	2003	Cajamarca	CPUN	NA	20169	M. Cabanillas Soriano & al.	1406	manual_georef
307730	Carex canoi		-7.053611	-78.244722	2000	Cajamarca	WS	NA	382871	Eric Roalson	1445	manual_georef
307762	Carex canoi		-7.986051	-78.246908	1956	La Libertad	HUT	NA	2319	M. Barros	2319	manual_georef
307780	Carex canoi		-7.985116	-78.249311	1959	La Libertad	HUT	NA	3013	M. Barros	3013	manual_georef
307818	Carex canoi		-6.757961	-78.598198	1965	Cajamarca	HUT	NA	5513	A. Lopez & A. Sagastegui	5513	manual_georef
307826	Carex canoi		-7.019089	-78.225227	1984	Cajamarca	USM	NA	145223	D.N. Smith	6263	manual_georef
307855	Carex canoi		-7.969846	-78.239976	2002	La Libertad	USM	NA	175806	A. Cano, N. Valencia, R. Bueno & I. Salinas	12691	manual_georef
307856	Carex canoi		-7.98363	-78.246446	2002	La Libertad	USM	NA	175806	A. Cano, N. Valencia, R. Bueno & I. Salinas	12691	manual_georef
307857	Carex canoi		-7.969891	-78.239949	2002	La Libertad	USM	NA	176047	A. Cano, N. Valencia, R. Bueno & I. Salinas	12691	manual_georef
307858	Carex canoi		-7.98363	-78.246446	2002	La Libertad	USM	NA	176047	A. Cano, N. Valencia, R. Bueno & I. Salinas	12691	manual_georef
307859	Carex canoi		-7.417571	-78.671803	1988	Cajamarca	F	NA	2012695	A. Sagastegui A., R. Ramirez, E. Garcia & S. Leiva	13090	manual_georef
307894	Carex canoi		-7.03333	-78.58333	1988	Cajamarca	F	NA	2026772	A. Gentry, C. Diaz & C. Blaney	61576	manual_georef
307895	Carex canoi		-7.033355	-78.583344	1988	Cajamarca	USM	NA	120708	Al. Gentry, C. Diaz & C. Blaney	61576	manual_georef
84127	Carex catamarcensis		-16.326588	-71.497456	1999	Arequipa	HUSA	NA	2883	F. Caceres, J. Untiveros & K. Vasquez	891	manual_georef
101866	Carex catamarcensis		-17.44363	-70.059271	1998	Tacna	USM	NA	159913	A. Cano	8309	manual_georef
NUEVA	Carex catamarcensis		-16.570442	-71.412976		Arequipa	USM			Caceres & Baldarrago	5155
86737	Carex chordalis		-5.29656	-79.268188	1998	Cajamarca	HUT	NA	52904	J. Campos, M. Tenorio & J. Sembrera	5720	manual_georef
87453	Carex chordalis		-5.324481	-79.335384	2021	Piura	UPOS	NA	NA	P.Jimenez-Mejias, P.Garcia-Moro & R.M. Gonzales Tiburcio	53PERPJM21	fieldwork
87462	Carex chordalis		-11.494429	-74.867984	1992	Junin	US	NA	1515690	Macbride & Featherstone	1652	manual_georef
87463	Carex chordalis		-11.494429	-74.867984	1992	Junin	NY	NA		Macbride & Featherstone	1652	manual_georef
87481	Carex chordalis		-5.130435	-79.28159	1998	Cajamarca	HUT	NA	56132	C. Diaz, J, Opisso, J. Sembrera & L. Adrianzen	9979	manual_georef
87489	Carex chordalis		-4.907264	-79.378885	2004	Piura	USM	NA	209621	A. Cano, N. Valencia & I. Salinas	14699	manual_georef
196517	Carex chordalis		-9.455677	-75.899231	1981	Huanuco	F	NA	2025643	K. Young & G. Sullivan	875	manual_georef
196531	Carex chordalis		-10.616035	-75.337334	1982	Pasco	USM	NA	56628	D. Smith, A. Pretel & L. Acosta	1846	manual_georef
196576	Carex chordalis		-10.568068	-75.369803	1984	Pasco	USM	NA		D. N. Smith & A. Pretel	7574	manual_georef
196587	Carex chordalis		-5.301157	-79.276904	1998	Cajamarca	USM	NA	203126	C.Diaz, J.Opiso, J.Sembrera & L.Adrianzen	9979	manual_georef
196619	Carex chordalis		-5.49636	-78.332901	2001	Amazonas	USM	NA	200215	R. Vasquez, R. Rojas & L. Campos	27252	manual_georef
NUEVA	Carex chordalis		-6.18504	-79.29506	2020	Lambayeque	PRG			Perez & Ayasta	19495
90293	Carex collumanthus		-16.347481	-71.176995	2021	Arequipa	UPOS	NA	NA	S.Martin-Bravo, P.Garcia-Moro, R.M.Gonzales Tiburcio & P.Jimenez-Mejias	103SMB21	fieldwork
90294	Carex collumanthus		-16.073467	-71.388935	2021	Arequipa	UPOS	NA	NA	S.Martin-Bravo, P.Garcia-Moro, R.M.Gonzales Tiburcio & P.Jimenez-Mejias	108SMB21	fieldwork
90296	Carex collumanthus		-12.051308	-76.056067	2021	Lima	UPOS	NA	NA	P.Jimenez-Mejias & P.Garcia-Moro	87PERPJM21	fieldwork
187647	Carex collumanthus		-10.377079	-76.767471	2003	Huanuco	USM	NA	218811	F. Salvador, M. A. Alonso & J. Monerris	585	manual_georef
86735	Carex colombiana		-6.201385	-78.73148	1990	Cajamarca	F	NA	2051921	S. Llatas Quiroz	2807	manual_georef
94333	Carex colombiana		-6.435717	-78.79458	1978	Cajamarca		NA		S. Llatas Q.	158	manual_georef
196509	Carex colombiana		-6.435717	-78.79458	1978	Cajamarca	HUT	NA	16637	S. Llatas Q.	158	manual_georef
350149	Carex colombiana		-6.435717	-78.79458	1978	Cajamarca	MO	NA		S. Llatas Q.	158	manual_georef
95367	Carex crinalis		-13.56818	-72.822923	2021	Apurimac	UPOS	NA	NA	S.Martin-Bravo, P.Garcia-Moro, R.M.Gonzales Tiburcio & P.Jimenez-Mejias	137SMB21	fieldwork
95368	Carex crinalis		-6.934656	-78.563783	2021	Cajamarca	UPOS	NA	NA	P.Jimenez-Mejias, P.Garcia-Moro & R.M. Gonzales Tiburcio	23PERPJM21	fieldwork
95369	Carex crinalis		-6.458601	-78.754894	2021	Cajamarca	UPOS	NA	NA	P.Jimenez-Mejias, P.Garcia-Moro & R.M. Gonzales Tiburcio	34PERPJM21	fieldwork
95370	Carex crinalis		-5.050647	-79.463077	2021	Piura	UPOS	NA	NA	P.Jimenez-Mejias, P.Garcia-Moro & R.M. Gonzales Tiburcio	70PERPJM21	fieldwork
95371	Carex crinalis		-5.065701	-79.497763	2021	Piura	UPOS	NA	NA	P.Jimenez-Mejias, P.Garcia-Moro & R.M. Gonzales Tiburcio	74PERPJM21	fieldwork
95372	Carex crinalis		-12.059396	-74.981533	1955	Huancavelica	US	NA	2140884	E.Salaverry	38	manual_georef
95373	Carex crinalis		-6.95	-78.6	1987	Cajamarca	CPUN	NA	664	J. Brandbyge & F. Astholm	95	manual_georef
95377	Carex crinalis		-7.2075	-78.5638	2009	Cajamarca	CPUN	NA	22646	C. Tovar	622	manual_georef
95382	Carex crinalis		-9.067299	-77.638828	2005	Ancash	MOL	NA		J.J. Alegria	1298	manual_georef
95384	Carex crinalis		-7.666688	-77.499839	1988	La Libertad	NY	NA	2861723	B.Leon & K.Young	1676	manual_georef
95386	Carex crinalis		-9.068289	-77.637608	2005	Ancash	MOL	NA		A. Granda P.	2193	manual_georef
95387	Carex crinalis		-7.914445	-78.210612	2013	La Libertad	USM	NA	272224	P. Gonzales, N. Valencia, M. Monzon	2277	manual_georef
95390	Carex crinalis		-7.969623	-77.426268	2001	La Libertad	USM	NA	258734	B.Leon, K. Young & J. Roque	5035	manual_georef
95391	Carex crinalis		-7.970655	-77.431891	2001	La Libertad	US	NA	2140880	B.Leon, K.R.Young & J.Roque	5079	manual_georef
95392	Carex crinalis		-7.969623	-77.426268	2001	La Libertad	USM	NA		B.Leon, K. Young & J. Roque	5079	manual_georef
95393	Carex crinalis		-8.018329	-77.400489	2010	La Libertad	USM	NA	243249	B.Leon, K. Young, S. Castillo & Ullilen	5520	manual_georef
95403	Carex crinalis		-7.067066	-78.633518	1994	Cajamarca	CPUN	NA	12484	I. Sanchez Vega & G. Bazan	6993	manual_georef
95404	Carex crinalis		-7.091621	-78.367285	1984	Cajamarca	USM	NA	135029	D. N. Smith & J. Cabanilas	7331	manual_georef
95405	Carex crinalis		-6.915444	-78.352953	2005	Cajamarca	MOL	NA	G. Vilcapoma & J. Alegria, 7340	G. Vilcapoma & J. Alegria	7340	manual_georef
95406	Carex crinalis		-8.07095	-78.235021	1984	Cajamarca	MO	NA	4271377	D.N.Smith & I.Sanchez-Vega	7556	manual_georef
95408	Carex crinalis		-8.983333	-77.566667	1985	Ancash	CPUN	NA	648	D.N. Smith & al.	9127	manual_georef
95409	Carex crinalis		-8.983689	-77.566626	1985	Ancash	HUT	NA	22093	D. N. Smith, L. Sanchez & H. Vidaurre	9127	manual_georef
95410	Carex crinalis		-8.983465	-77.566693	1985	Ancash	MO	NA	3309847	D.N.Smith, L.Sanchez & H.Vidaurre	9127	manual_georef
95411	Carex crinalis		-8.98379	-77.566534	1985	Ancash	USM	NA	67744	D. N. Smith, L. Sanchez & H. Vidaurre	9127	manual_georef
95413	Carex crinalis		-9.000109	-77.549992	1985	Ancash	MO	NA	3309854	D.N.Smith, R.Valencia & A.Gonzales	10385	manual_georef
95414	Carex crinalis		-9.000655	-77.542246	1985	Ancash	USM	NA	68732	D. N. Smith, R. Valencia & A. GoNunez	10385	manual_georef
95415	Carex crinalis		-6.999167	-78.447222	2001	Cajamarca	CPUN	NA	14709	I. Sanchez Vega & al.	10598	manual_georef
95416	Carex crinalis		-9.450182	-77.249985	1986	Ancash	MO	NA	3339812	D.N.Smith, R.Valencia, M.Buddensiek & A.Gonzales	12407	manual_georef
95417	Carex crinalis		-9.435486	-77.249818	1986	Ancash	USM	NA	104515	D.N. Smith, R. Valencia, M. Buddensiek, A. Gonzales	12407	manual_georef
95418	Carex crinalis		-9.383397	-77.266637	1986	Ancash	MO	NA	3326988	D.N.Smith, A.Gonzales & D.Maldonado	12630	manual_georef
95419	Carex crinalis		-9.379591	-77.270635	1986	Ancash	USM	NA	104861	D. N. Smith, A. GoNunez & D. Maldonado	12631	manual_georef
95383	Carex crinalis		-13.266707	-72.838733	2012	Cusco	MO	NA	6737570	S.P.Sylvester	1478	manual_georef
95385	Carex crinalis		-13.25288	-72.841797	2013	Cusco	MO	NA	6737574	S.P.Sylvester	2070	manual_georef
95394	Carex crinalis		-13.286915	-72.050248	2006	Cusco	MO	NA	Valenzuela & al., 5945	L.Valenzuela, J.Fafan, E.Suclli, I.Huamantupa, R.Ayerbe	5945	manual_georef
101835	Carex david-smithii		-9.674558	-77.217262	2021	Ancash	UPOS	NA	NA	S.Martin-Bravo, P.Garcia-Moro, R.M.Gonzales Tiburcio & P.Jimenez-Mejias	201SMB21	fieldwork
101837	Carex david-smithii		-7.041925	-78.269189	2021	Cajamarca	UPOS	NA	NA	P.Jimenez-Mejias, P.Garcia-Moro & R.M. Gonzales Tiburcio	4PERPJM21	fieldwork
101838	Carex david-smithii		-6.968325	-78.402025	2021	Cajamarca	UPOS	NA	NA	P.Jimenez-Mejias, P.Garcia-Moro & R.M. Gonzales Tiburcio	9PERPJM21	fieldwork
101839	Carex david-smithii		-7.518381	-78.596997	2021	Cajamarca	UPOS	NA	NA	P.Jimenez-Mejias, P.Garcia-Moro & R.M. Gonzales Tiburcio	18PERPJM21	fieldwork
101841	Carex david-smithii		-7.904068	-78.471652	1994	La Libertad	HUT	NA	28505	E. Rodriguez R., E. Lopez M. & J. Zavaleta A.	69	manual_georef
101842	Carex david-smithii		-14.062866	-73.562567	2004	Apurimac	USM	NA	188134	L. Vargas & G. Mora	339	manual_georef
101843	Carex david-smithii		-12.200066	-76.30001	1987	Lima	USM	NA	126583	S. Baldeon	670	manual_georef
101844	Carex david-smithii		-7.790396	-77.995932	1973	La Libertad	CPUN	NA	671	I.Sanchez V. & H. Bazan Zurita	1368	manual_georef
101845	Carex david-smithii		-7.667649	-77.501066	1988	San Martin	NY	NA		B.Leon & K. Young	1671	manual_georef
101846	Carex david-smithii		-8.584254	-77.667274	2012	Ancash	USM	NA	281848	E.Navarro	1726	manual_georef
101847	Carex david-smithii		-12.007509	-75.336975	1922	Junin	F	NA	518382	Macbride & Featherstone	1887	manual_georef
101851	Carex david-smithii		-11.576879	-76.593082	1993	Lima	MOL	NA	10167	G. Vilcapoma & I. Meza	2550	manual_georef
101855	Carex david-smithii		-14.754848	-74.05718	2002	Ayacucho	USM	NA	188026	M.I. La Torre	3225	manual_georef
101856	Carex david-smithii		-7.983365	-78.366677	1983	La Libertad	USM	NA	123866	D. N. Smith & R. Vazquez	3288	manual_georef
101857	Carex david-smithii		-10.147886	-77.170612	1960	Ancash	US	NA	2413435	Emma Cerrate	3367	manual_georef
101858	Carex david-smithii		-10.11771	-77.129284	1960	Ancash	USM	NA	262821	E. Cerrate	3367	manual_georef
101859	Carex david-smithii		-10.206946	-77.115152	1961	Ancash	USM	NA	262829	E. Cerrate	3752	manual_georef
101861	Carex david-smithii		-6.718297	-78.709856	1988	Cajamarca	CPUN	NA	640	S.A Renvoize & al.	4844	manual_georef
101862	Carex david-smithii		-8.076416	-78.014149	2009	Cajamarca	USM	NA	245309	H. Beltran	6584	manual_georef
101863	Carex david-smithii		-9.900838	-76.107686	2010	Huanuco	USM	NA	235283	H. Beltran	6775	manual_georef
101864	Carex david-smithii		-6.957506	-78.321918	2010	Cajamarca	USM	NA	243725	H. Beltran	6910	manual_georef
101865	Carex david-smithii		-8.356841	-78.29419	2011	La Libertad	USM	NA	2270397	H. Beltran, M. Morales, G. Vadillo & F. Palomino	7405	manual_georef
101869	Carex david-smithii		-9.689559	-77.254803	1983	Ancash	USM	NA		O. Tovar & Rivas	9610	manual_georef
101870	Carex david-smithii		-9.683333	-77.233333	1985	Ancash	CPUN	NA	650	D.N.Smith & F. Escalona	10118	manual_georef
101871	Carex david-smithii		-9.683301	-77.233321	1985	Ancash	ISC	NA	374388	D.N. Smith & Flavia Escalona	10118	manual_georef
101872	Carex david-smithii		-9.683301	-77.233321	1985	Ancash	MO	NA	3309886	D.N. Smith & Flavia Escalona	10118	manual_georef
101875	Carex david-smithii		-6.919935	-78.352709	2003	Cajamarca	CPUN	NA	17393	I. Sanchez V.	12369	manual_georef
101876	Carex david-smithii		-6.923617	-78.354179	2003	Cajamarca	MO	NA	6567059	I. Sanchez Vega	12369	manual_georef
101877	Carex david-smithii		-7.003278	-78.514639	2003	Cajamarca	CPUN	NA	17428	I. Sanchez V. & al.	12413	manual_georef
101878	Carex david-smithii		-7.005385	-78.513516	2003	Cajamarca	MO	NA	6567060	I. Sanchez Vega, Jose M. Cabanillas Soriano & Manuel Sanchez Montoya	12413	manual_georef
101879	Carex david-smithii		-9.45	-77.25	1986	Ancash	CPUN	NA	661	D.N. Smith & al.	12419	manual_georef
101880	Carex david-smithii		-9.468217	-77.251437	1986	Ancash	ISC	NA	375562	M. Buddensiek & A. Gonzales	12419	manual_georef
101881	Carex david-smithii		-9.468217	-77.251437	1986	Ancash	MO	NA	3337461	M. Buddensiek & A. Gonzales	12419	manual_georef
101882	Carex david-smithii		-9.383333	-77.283333	1986	Ancash	CPUN	NA	653	D.N. Smith & al.	12600	manual_georef
101883	Carex david-smithii		-9.383309	-77.283325	1986	Ancash	ISC	NA	376343	A. Gonzales & D. Maldonado	12600	manual_georef
101884	Carex david-smithii		-9.383331	-77.283319	1986	Ancash	MICH	NA	1109095	D.N. Smith, A. Gonzales & D. Maldonado	12600	manual_georef
101885	Carex david-smithii		-9.383309	-77.283325	1986	Ancash	MO	NA	3326962	A. Gonzales & D. Maldonado	12600	manual_georef
101888	Carex david-smithii		-9.350009	-77.283314	1986	Ancash	MO	NA	3338905	A. Gonzales & D. Maldonado	12698	manual_georef
101889	Carex david-smithii		-9.347693	-77.277037	1986	Ancash	USM	NA		D. N. Smith, A. GoNunez & D. Maldonado	12698	manual_georef
101891	Carex david-smithii		-6.813509	-77.716364	2010	Amazonas	MO	NA	6607888	Rainer W. Bussman, Ashley Glenn, G. Chait & Carlos Vega Ocana	16468	manual_georef
101893	Carex david-smithii		-6.830814	-78.124188	1976	Cajamarca	USM	NA		W. Raua	40266	manual_georef
307828	Carex david-smithii		-11.655299	-74.981673	1913	Junin	MOL	NA	8165	A. Weberbauer	6630	manual_georef
NUEVA	Carex david-smithii		-12.175628	-76.259887	1968	Lima	F			E. Cerrate et al.	4825
133585	Carex ecuadorica		-16.347481	-71.176995	2021	Arequipa	UPOS	NA	NA	S.Martin-Bravo, P.Garcia-Moro, R.M.Gonzales Tiburcio & P.Jimenez-Mejias	105SMB21	fieldwork
133586	Carex ecuadorica		-14.692435	-70.7456	2021	Puno	UPOS	NA	NA	S.Martin-Bravo, P.Garcia-Moro, R.M.Gonzales Tiburcio & P.Jimenez-Mejias	111SMB21	fieldwork
133587	Carex ecuadorica		-12.80981	-75.054195	2021	Huancavelica	UPOS	NA	NA	S.Martin-Bravo, P.Garcia-Moro, R.M.Gonzales Tiburcio & P.Jimenez-Mejias	152SMB21	fieldwork
133588	Carex ecuadorica		-11.623849	-75.622458	2021	Junin	UPOS	NA	NA	S.Martin-Bravo, P.Garcia-Moro, R.M.Gonzales Tiburcio & P.Jimenez-Mejias	158SMB21	fieldwork
133589	Carex ecuadorica		-12.154715	-75.791711	2021	Lima	UPOS	NA	NA	P.Jimenez-Mejias & P.Garcia-Moro	86PERPJM21	fieldwork
133590	Carex ecuadorica		-14.79805	-70.72649	1949	Puno	MOL	NA	8163	A. Tito Urena	12	manual_georef
133591	Carex ecuadorica		-12.077908	-74.941993	1955	Huancavelica	USM	NA	157325	E. Salaverry	38	manual_georef
133592	Carex ecuadorica		-11.764372	-75.225227	1971	Junin	USM	NA	157718	E. Pahl	67	manual_georef
133593	Carex ecuadorica		-11.076137	-76.135345	1976	Junin	USM	NA	157716	U. Pettersson	78	manual_georef
133594	Carex ecuadorica		-16.211611	-69.453812	1919	Puno	US	NA	2140969	R.S.Shepard	131	manual_georef
133598	Carex ecuadorica		-15.040593	-70.373416	s.d	Puno	MOL	NA	8174	A. Weberbauer	394	manual_georef
133599	Carex ecuadorica		-14.49384	-70.961092	s.d	Puno	USM	NA	157724	M. Tapia	514	manual_georef
133600	Carex ecuadorica		-12.200066	-76.30001	1987	Lima	USM	NA	126593	S. Baldeon	680	manual_georef
133602	Carex ecuadorica		-11.361958	-76.074472	1981	Junin	USM	NA	88812	O. Pearsall	934	manual_georef
133603	Carex ecuadorica		-15.425875	-70.144616	2000	Puno	WS	NA	282874	E.Roalson	1448	manual_georef
133604	Carex ecuadorica		-11.619764	-75.984144	2000	Junin	WS	NA	382879	E.Roalson	1454	manual_georef
133608	Carex ecuadorica		-11.423586	-75.697094	s.d	Junin	MOL	NA	8175	A. Weberbauer	2347	manual_georef
133609	Carex ecuadorica		-6.918488	-78.357927	2005	Cajamarca	MOL	NA	A.Granda, 2524	A. Granda P.	2524	manual_georef
133610	Carex ecuadorica		-15.349064	-70.347726	2009	Puno	HSP	NA	1647	D. Montesinos & C. Pinto	2652	manual_georef
133611	Carex ecuadorica		-12.129729	-76.209347	1968	Lima	USM	NA	158377	E. Cerrate, J. Gomez, B. Ojeda	4549	manual_georef
133612	Carex ecuadorica		-15.216938	-70.366656	1966	Puno	USM	NA		O. Tovar	5156	manual_georef
133614	Carex ecuadorica		-11.362785	-76.223363	1970	Junin	USM	NA	282005	O. & H. Soplin	6414	manual_georef
133615	Carex ecuadorica		-12.063176	-75.177812	1966	Junin	USM	NA		O. Tovar	6512	manual_georef
133619	Carex ecuadorica		-11.594079	-76.143575	1979	Junin	USM	NA	279577	Tovar, Rivas & Saenz	7646	manual_georef
133620	Carex ecuadorica		-11.450468	-75.946499	1979	Junin	USM	NA	279605	O. Tovar, S. Rivas & Saenz	7726	manual_georef
133621	Carex ecuadorica		-10.946972	-76.080533	2015	Junin	USM	NA	286937	H. Beltran & W. Aparco	7820	manual_georef
133622	Carex ecuadorica		-10.903775	-76.0978	2015	Pasco	USM	NA	286041	H. Beltran & W. Aparco	7824	manual_georef
133625	Carex ecuadorica		-11.372477	-76.406453	1981	Junin	USM	NA	253605	O. Tovar	8982	manual_georef
133626	Carex ecuadorica		-11.394278	-76.391257	1981	Junin	USM	NA	281601	O. Tovar, S. Rivas & Crespo	9029	manual_georef
133627	Carex ecuadorica		-9.87419	-77.284351	1985	Ancash	USM	NA	70648	D.N. Smith, B. Stein, & C. Todzla	9370	manual_georef
133632	Carex ecuadorica		-11.630603	-75.875803	1948	Junin	US	NA	2140968	P.Aguilar	s.n.	manual_georef
133639	Carex ecuadorica		-11.4749	-75.95768		Junin	US	Wheeler, G.A. (1996). Three new species of Carex (Cyperaceae) from Argentina and a range extension for C. ecuadorica. Hickenia 2(41): 189-200		Aguilar	s.n.	literature
133640	Carex ecuadorica		-11.405612	-75.880817	1961	Junin	NY	NA	2861891	S.G.W.Sanders	695	manual_georef
133605	Carex ecuadorica		-13.252556	-72.841804	2013	Cusco	NY	NA	2594982	S.P.Sylvester	2161	manual_georef
133618	Carex ecuadorica		-13.449197	-72.285383	1977	Cusco	NY	NA	2861914	H.Ellenberg	7119	manual_georef
133633	Carex ecuadorica		-13.160598	-71.898779	1981	Cusco	USM	NA		O. Tovar	s.n.	manual_georef
144337	Carex enneastachya		-9.690372	-77.050998	2021	Ancash	UPOS	NA	NA	S.Martin-Bravo, P.Garcia-Moro, R.M.Gonzales Tiburcio & P.Jimenez-Mejias	198SMB21	fieldwork
144338	Carex enneastachya		-9.042343	-77.577782	2021	Ancash	UPOS	NA	NA	S.Martin-Bravo, P.Garcia-Moro, R.M.Gonzales Tiburcio & P.Jimenez-Mejias	215SMB21	fieldwork
144339	Carex enneastachya		-9.056083	-77.626182	2021	Ancash	UPOS	NA	NA	S.Martin-Bravo, P.Garcia-Moro, R.M.Gonzales Tiburcio & P.Jimenez-Mejias	219SMB21	fieldwork
144340	Carex enneastachya		-6.90911	-78.429226	2021	Cajamarca	UPOS	NA	NA	P.Jimenez-Mejias, P.Garcia-Moro & R.M. Gonzales Tiburcio	24PERPJM21	fieldwork
144341	Carex enneastachya		-5.051861	-79.462159	2021	Piura	UPOS	NA	NA	P.Jimenez-Mejias, P.Garcia-Moro & R.M. Gonzales Tiburcio	62PERPJM21	fieldwork
144343	Carex enneastachya		-6.770535	-78.598754	1974	Cajamarca	CPUN	NA	670	I. Sanchez V. & J. Sanchez V.	1339	manual_georef
144344	Carex enneastachya		-6.777585	-78.608513	1974	Cajamarca	F	NA	2216020	I. Sanchez Vega & J. Sanchez Vega	1339	manual_georef
144345	Carex enneastachya		-6.9154	-78.6033	1974	Cajamarca	F	NA	2216020	I. Sanchez Vega	1339	manual_georef
144347	Carex enneastachya		-9.712864	-77.326455	1970	Ancash	HUT	NA	7671	A. Lopez M., A. Sagastegui A. & A. Aldave P.	7516	manual_georef
144349	Carex enneastachya		-6.920213	-78.353067	2005	Cajamarca	MOL	NA		J.J. Alegria	s.n.	manual_georef
144359	Carex enneastachya		-6.933598	-78.606474		Cajamarca		Benitez-Benitez, C. & al. (2021). Geographical vs. ecological diversification in Carex section Phacocystis (Cyperaceae): Patterns hidden behind a twisted taxonomy. Journal of Systematics and Evolution 59, 642-667				literature
144361	Carex enneastachya		-9.245833	-77.534722		Ancash		Benitez-Benitez, C. & al. (2021). Geographical vs. ecological diversification in Carex section Phacocystis (Cyperaceae): Patterns hidden behind a twisted taxonomy. Journal of Systematics and Evolution 59, 642-667				literature
146790	Carex fecunda		-11.311562	-75.685749	1962	Junin	USM	NA		H.H. & C. Iltis	229	manual_georef
146795	Carex fecunda		-10.616394	-75.347747	1982	Pasco	US	NA	3284031	D.N. Smith	2534	manual_georef
146806	Carex fecunda		-9.841667	-75.798652	1923	Ancash	US	NA	1515693	J. Francis Macbride	4108	manual_georef
146807	Carex fecunda		-9.841667	-75.798652	1923	Ancash	US	NA	1474912	J. Francis Macbride	4108	manual_georef
146813	Carex fecunda		-10.375841	-75.613356	2004	Pasco	US	NA	3517871	A. Monteagudo, A. Pena, J. Perea & R. Francis	7097	manual_georef
146791	Carex fecunda		-13.088671	-71.575547	2003	Cusco	USM	NA	199224	M. Mmani, K. Garcia, D.F. Galiano & W. Huaraca	301	manual_georef
146794	Carex fecunda		-13.124549	-72.525889	1982	Cusco	USM	NA	58462	B. Peyton, S. Tilney Peyton	1330	manual_georef
350154	Carex fecunda		-13.124549	-72.525889	1982	Cusco	MO	NA	3148799	B. Peyton, S. Tilney Peyton	1330	manual_georef
350155	Carex fecunda		-13.1616	-72.544086	1982	Cusco	MO	NA	3148799	B. Peyton & S. Tilney Peyton	1330	manual_georef
350150	Carex fecunda		-11.131227	-75.418844	1962	Junin	WIS	NA	NA	Hugh H., C. Iltis Donald & V. Ugent	229	manual_georef
350151	Carex fecunda		-11.131227	-75.418844	1962	Junin	WIS	NA	NA	Hugh H., C. Iltis Donald & V. Ugent	229	manual_georef
350162	Carex fecunda		-9.841667	-75.798652	1923	Ancash	US	NA		J. Francis Macbride	4108	manual_georef
350163	Carex fecunda		-9.841667	-75.798652	1923	Ancash	US	NA		J. Francis Macbride	4108	manual_georef
165449	Carex gayana		-12.054658	-75.195263	1960	Junin	SI	NA	197410	G.Kunkel	545	manual_georef
165450	Carex gayana		-12.054658	-75.195263	1960	Junin	SI	NA	197411	G.Kunkel	547	manual_georef
165481	Carex gayana		-14.746627	-70.700573	1925	Puno	NY	NA	2861907	F.W.Pennell	13382	manual_georef
315678	Carex gr. polystachya		-6.532139	-77.408816	2000	San Martin	F	NA	2229196	V. Quipuscoa S., S. Leiva G., Y. Diaz V. & M. Strarup J.	1976	manual_georef
315679	Carex gr. polystachya		-6.531746	-77.408932	2000	San Martin	HUSA	NA	3602	V. Quipuscoa S., S. Leiva G., Y. Diaz V. & M. Strarup J.	1976	manual_georef
315680	Carex gr. polystachya		-6.531855	-77.408382	2000	San Martin	HUT	NA	38158	V. Quipuscoa S., S. Leiva G., Y. Diaz V. & M. Strarup J.	1976	manual_georef
315692	Carex gr. polystachya		-7.687059	-78.437881	1958	La Libertad	HUT	NA	2674	A. Lopez, A. Sagastegui & G. Suarez	2674	manual_georef
315697	Carex gr. polystachya		-8.12	-76.52	1923	San Martin	F	NA	535340	F. Macbride	4259	manual_georef
60579	Carex guaguarum		-7.053611	-78.277194	1997	Cajamarca	CPUN	NA	19426	S. Garcia Alva	47	manual_georef
60581	Carex guaguarum		-7.058333	-78.3	1997	Cajamarca	CPUN	NA	17442	S. Garcia Alva	65	manual_georef
60586	Carex guaguarum		-6.697652	-78.958769	2006	Cajamarca	USM	NA	241536	L. Santa Cruz	321	manual_georef
60599	Carex guaguarum		-7.131443	-78.471817	1975	Cajamarca	CPUN	NA	672	I. Sanchez Vega	1553	manual_georef
60600	Carex guaguarum		-7.135034	-78.462392	1975	Cajamarca	F	NA	2216014	I. Sanchez Vega	1558	manual_georef
60606	Carex guaguarum		-6.891568	-78.091022	1960	Cajamarca	HUT	NA	3132	A. Lopez & A. Sagastegui	3132	manual_georef
60612	Carex guaguarum		-7.162381	-78.486732	1975	Cajamarca	HUT	NA	13273	A. Sagastegui A., J. Cabanillas S. & O. Dios C.	8031	manual_georef
60613	Carex guaguarum		-7.124246	-78.445118	1975	Cajamarca	NY	NA	636782	A.Sagastegui, J.Cabanillas & O.Dios	8031	manual_georef
60614	Carex guaguarum		-7.181131	-78.465781	1975	Cajamarca	NY	NA	2861932	A.Sagastegui, J.Cabanillas & O.Dios	8031	manual_georef
86834	Carex guaguarum		-6.704281	-78.951331	2006	Cajamarca	HUT	NA	50783	L. Santa Cruz	321	manual_georef
NUEVA	Carex guaguarum		-6.17923	-79.47824	2021	Lambayeque	PRG			Perez & Ayasta	19616
175363	Carex haematopus		-7.041925	-78.269189	2021	Cajamarca	UPOS	NA	NA	P.Jimenez-Mejias, P.Garcia-Moro & R.M. Gonzales Tiburcio	5PERPJM21	fieldwork
175364	Carex haematopus		-6.799656	-78.669825	2021	Cajamarca	UPOS	NA	NA	P.Jimenez-Mejias, P.Garcia-Moro & R.M. Gonzales Tiburcio	31PERPJM21	fieldwork
177085	Carex hamata		-6.844748	-79.089568	1987	Cajamarca	HUT	NA	24782	J. Santisteban C. & J. Guevara B.	107	manual_georef
177086	Carex hamata		-11.062584	-75.349299	1924	Junin	F	NA	571309	Carlos Sshunke	254	manual_georef
177090	Carex hamata		-5.397612	-78.951474	1979	Cajamarca	HUT	NA	16778	S. Llatas Q.	524	manual_georef
177095	Carex hamata		-5.817152	-77.982811	1962	Amazonas	US	NA	2101192	J.J.Wurdack	923	manual_georef
177099	Carex hamata		-7.04528	-78.953591	1986	Cajamarca	F	NA	1984013	J. Mostacero L., E. Alvarez I., S. Leiva G., F. Mejia C. & F. Pelaez P.	1306	manual_georef
177100	Carex hamata		-7.044691	-78.953182	1986	Cajamarca	HUT	NA	22581	J. Mostacero L., E. Alvarez I., S. Leiva G., F. Mejia C. & F. Pelaez P.	1306	manual_georef
177104	Carex hamata		-7	-77	1985	La Libertad	HUT	NA	26456	K. Young	1476	manual_georef
177106	Carex hamata		-7	-77	1985	La Libertad	HUT	NA	26469	K. Young & B.Leon	1806	manual_georef
177113	Carex hamata		-6.572346	-76.96329	2000	San Martin	HUSA	NA	3407	V. Quipuscoa S., S. Leiva G., Y. Diaz V. & M. Strarup J.	2363	manual_georef
177117	Carex hamata		-7.580465	-77.42325	1986	San Martin	HUT	NA	26514	K. Young	3749	manual_georef
177118	Carex hamata		-5.653231	-78.305556	1980	Amazonas	F	NA	1934348	Philip Barbour	3842	manual_georef
177120	Carex hamata		-9.840872	-75.810747	1923	Huanuco	F	NA	535223	J. Francis Macbride	4149	manual_georef
177121	Carex hamata		-10.326116	-75.521134	2010	Pasco	USM	NA	272140	J. Perea, J. Mateo & R. Rivera	4174	manual_georef
177122	Carex hamata		-5.940467	-78.08639	1963	Amazonas	HUT	NA	4305	A. Lopez, A. Sagastegui & V. Collantes	4305	manual_georef
177123	Carex hamata		-6.275581	-78.186696	1987	Amazonas	CPUN	NA	731	I. Sanchez Vega	4455	manual_georef
177125	Carex hamata		-7.583629	-77.387935	1987	San Martin	HUT	NA	26487	K. Young & B.Leon	4579	manual_georef
177130	Carex hamata		-6.233135	-78.73472	1965	Cajamarca	HUT	NA	5415	A. Lopez & A. Sagastegui	5415	manual_georef
177135	Carex hamata		-6.869555	-78.223132	2005	Cajamarca	MOL	NA	15947	G. Vilcapoma & J. Alegria	7440	manual_georef
177144	Carex hamata		-6.783146	-77.805603	2009	Amazonas	HUT	NA	51515	R. W. Bussmann, C. Vega, A. Glenn, J. Gruhn & R. Wagter	15781	manual_georef
177154	Carex hamata		-11.341545	-75.658171	1948	Junin	F	NA	1319020	F. Woytkowski	35495	manual_georef
177159	Carex hamata		-11.049316	-75.38079	1923	Junin	F	NA	625506	Carlos Sshunke	A76	manual_georef
177081	Carex hamata		-13.213608	-71.63257	2021	Cusco	UPOS	NA	NA	S.Martin-Bravo, P.Garcia-Moro, R.M.Gonzales Tiburcio & P.Jimenez-Mejias	115SMB21	fieldwork
177082	Carex hamata		-13.195057	-71.604211	2021	Cusco	UPOS	NA	NA	S.Martin-Bravo, P.Garcia-Moro, R.M.Gonzales Tiburcio & P.Jimenez-Mejias	123SMB21	fieldwork
177083	Carex hamata		-13.156255	-72.529955	2021	Cusco	UPOS	NA	NA	S.Martin-Bravo, P.Garcia-Moro, R.M.Gonzales Tiburcio & P.Jimenez-Mejias	132SMB21	fieldwork
177096	Carex hamata		-13.163264	-72.543895	1963	Cusco	NY	NA		H.H. & C.M.Iltis	1060	manual_georef
177098	Carex hamata		-12.918471	-72.710513	1982	Cusco	F	NA	1919438	B. Peyton, S. Tilney Peyton	1263	manual_georef
177101	Carex hamata		-13.124549	-72.525889	1982	Cusco	F	NA	1918527	B. Peyton, S. Tilney Peyton	1322	manual_georef
177107	Carex hamata		-13.145797	-72.520509	1928	Cusco	F	NA	580262	F.L. Herrera	2022	manual_georef
177114	Carex hamata		-12.865411	-73.511128	1998	Cusco	USM	NA	168081	S. Baldeon, W. Nauray, R. de la Colina & S. Udvardy	3054	manual_georef
177128	Carex hamata		-13.192435	-71.616814	1991	Cusco	F	NA	2103779	Asuncion Cano E.	5068	manual_georef
86738	Carex hebetata		-7.954439	-78.167892	1994	La Libertad	F	NA	2147152	S. Leiva G. & P. Leiva G.	1088	manual_georef
179509	Carex hebetata		-10.513009	-76.751439	2021	Lima	UPOS	NA	NA	S.Martin-Bravo, P.Garcia-Moro, R.M.Gonzales Tiburcio & P.Jimenez-Mejias	183SMB21	fieldwork
179510	Carex hebetata		-10.4345	-76.738794	2021	Huanuco	UPOS	NA	NA	S.Martin-Bravo, P.Garcia-Moro, R.M.Gonzales Tiburcio & P.Jimenez-Mejias	186SMB21	fieldwork
179511	Carex hebetata		-9.689388	-77.23554	2021	Ancash	UPOS	NA	NA	S.Martin-Bravo, P.Garcia-Moro, R.M.Gonzales Tiburcio & P.Jimenez-Mejias	206SMB21	fieldwork
179512	Carex hebetata		-9.051463	-77.596694	2021	Ancash	UPOS	NA	NA	S.Martin-Bravo, P.Garcia-Moro, R.M.Gonzales Tiburcio & P.Jimenez-Mejias	218SMB21	fieldwork
179513	Carex hebetata		-6.968325	-78.402025	2021	Cajamarca	UPOS	NA	NA	P.Jimenez-Mejias, P.Garcia-Moro & R.M. Gonzales Tiburcio	8PERPJM21	fieldwork
179514	Carex hebetata		-6.953684	-78.36803	2021	Cajamarca	UPOS	NA	NA	P.Jimenez-Mejias, P.Garcia-Moro & R.M. Gonzales Tiburcio	10PERPJM21	fieldwork
179515	Carex hebetata		-10.370544	-76.770252	2003	Huanuco	USM	NA	226027	F. Salvador, M. A. Alonso & J. Monerris	634	manual_georef
179516	Carex hebetata		-10.40858	-76.742585	2004	Huanuco	USM	NA	215236	F. Salvador, S. Rios & E. Arias	759	manual_georef
179517	Carex hebetata		-10.063409	-77.090466	1952	Ancash	USM	NA	262775	E. Cerrate	1569	manual_georef
179518	Carex hebetata		-7.914019	-78.212505	2013	La Libertad	USM	NA	270913	P. Gonzales, N. Valencia, M. Monzon	2273	manual_georef
179519	Carex hebetata		-6.993404	-78.314927	2005	Cajamarca	MOL	NA		A. Granda P.	2508	manual_georef
179520	Carex hebetata		-6.950732	-78.365979	2005	Cajamarca	MOL	NA		A. Granda P.	2518	manual_georef
179521	Carex hebetata		-7.140372	-77.699664	1960	La Libertad	HUT	NA	3256	A. Lopez & A. Sagastegui	3256	manual_georef
179522	Carex hebetata		-8.196655	-77.316912	1961	La Libertad	HUT	NA	3508	A. Lopez & A. Sagastegui	3508	manual_georef
179523	Carex hebetata		-8.043625	-77.451284	1961	La Libertad	HUT	NA	3584	A. Lopez & A. Sagastegui	3584	manual_georef
179524	Carex hebetata		-8.043625	-77.451284	1961	La Libertad	SI	NA	116578	A. Lopez & A. Sagastegui	3584	manual_georef
179525	Carex hebetata		-6.684	-78.674	1988	Cajamarca	CPUN	NA	641	S.A Renvoize & al.	4842	manual_georef
179526	Carex hebetata		-7.974708	-77.368693	2001	San Martin	US	NA	3469588	B.Leon & K. Young	5172	manual_georef
179527	Carex hebetata		-8.011137	-78.330417	1966	La Libertad	HUT	NA	6254	A. Sagastegui A.	6254	manual_georef
179528	Carex hebetata		-9.711928	-77.314805	1970	Ancash	HUT	NA	7656	A. Sagastegui & Aldave P.	7526	manual_georef
179529	Carex hebetata		-9.711928	-77.314805	1970	Ancash	MO	NA	3154761	A. Lopez, A. Sagastegui & A. Aldave	7526	manual_georef
179530	Carex hebetata		-9.700943	-77.282596	1970	Ancash	MO	NA	3154761	A. Lopez M., A. Sagastegui A. & A. Aldave P.	7526	manual_georef
179531	Carex hebetata		-9.713004	-77.315757	1970	Ancash	NY	NA		A. Lopez M., A. Sagastegui A. & A. Aldave P.	7526	manual_georef
179532	Carex hebetata		-8.291244	-77.310421	1974	La Libertad	HUT	NA	12936	A. Lopez M. & A. Sagastegui A.	8179	manual_georef
179533	Carex hebetata		-8.966667	-77.55	1985	Ancash	CPUN	NA	645	D.N. Smith & al.	9158	manual_georef
179534	Carex hebetata		-8.966614	-77.550027	1985	Ancash	ISC	NA	370120	D.N. Smith, L. Sanchez & H. Vidaurre	9158	manual_georef
179535	Carex hebetata		-8.966614	-77.550027	1985	Ancash	MO	NA	3309885	D.N. Smith, L. Sanchez & H. Vidaurre	9158	manual_georef
179536	Carex hebetata		-8.833333	-77.7	1985	Ancash	CPUN	NA	656	D.N. Smith & al.	9871	manual_georef
179537	Carex hebetata		-8.833324	-77.299997	1985	Ancash	ISC	NA	373549	D.N. Smith, R. Valencia & L. Minaya	9871	manual_georef
179538	Carex hebetata		-8.833324	-77.299997	1985	Ancash	MO	NA	3309848	D.N. Smith, R. Valencia & L. Minaya	9871	manual_georef
179539	Carex hebetata		-9.016667	-77.616667	1985	Ancash	CPUN	NA	644	D.N.Smith & V. Cautivo	10301	manual_georef
179540	Carex hebetata		-9.016655	-77.616607	1985	Ancash	ISC	NA	376442	D.N. Smith & V. Cautivo	10301	manual_georef
179541	Carex hebetata		-9.016655	-77.616607	1985	Ancash	MO	NA	3309883	D.N. Smith & V. Cautivo	10301	manual_georef
179542	Carex hebetata		-8.983303	-77.866685	1985	Ancash	ISC	NA	373125	D.N. Smith, Rene Valencia & Alfredo Gonzales	10442	manual_georef
179543	Carex hebetata		-8.983303	-77.866685	1985	Ancash	MO	NA	3309855	D.N. Smith, Rene Valencia & Alfredo Gonzales	10442	manual_georef
179544	Carex hebetata		-9.085315	-77.650097	1985	Ancash	ISC	NA	373196	D.N. Smith	10511	manual_georef
179545	Carex hebetata		-9.085315	-77.650097	1985	Ancash	MO	NA	3309857	D.N. Smith	10511	manual_georef
179546	Carex hebetata		-10.40858	-76.742585	1985	Ancash	USM	NA	68905	D. N. Smith	10511	manual_georef
179547	Carex hebetata		-9.383333	-77.416667	1985	Ancash	CPUN	NA	646	D.N.Smith & M. Buddensiek	11176	manual_georef
179548	Carex hebetata		-9.383316	-77.418045	1985	Ancash	ISC	NA	373310	D.N. Smith	11176	manual_georef
179549	Carex hebetata		-9.383316	-77.418045	1985	Ancash	MO	NA	3309867	D.N. Smith	11176	manual_georef
179550	Carex hebetata		-8.983333	-77.633333	1985	Ancash	CPUN	NA	652	D.N. Smith	11504	manual_georef
179551	Carex hebetata		-8.983304	-77.633237	1985	Ancash	ISC	NA	376283	D.N. Smith	11504	manual_georef
179552	Carex hebetata		-8.983304	-77.633237	1985	Ancash	MO	NA	3337669	D.N. Smith	11504	manual_georef
179553	Carex hebetata		-6.917222	-78.34778	2003	Cajamarca	CPUN	NA	22388	I. Sanchez Vega & al.	12482	manual_georef
179554	Carex hebetata		-9.383333	-77.283333	1986	Ancash	CPUN	NA	655	D.N. Smith & al.	12620	manual_georef
179555	Carex hebetata		-9.383313	-77.283345	1986	Ancash	ISC	NA	376337	D.N. Smith, A. Gonzales & D. Maldonado	12620	manual_georef
179556	Carex hebetata		-9.383313	-77.283345	1986	Ancash	MO	NA	3326996	D.N. Smith, A. Gonzales & D. Maldonado	12620	manual_georef
179557	Carex hebetata		-6.566931	-78.266629	1947	Cajamarca	US	NA	3593594	F.R. Fosberg	28040	manual_georef
179558	Carex hebetata		-10.40457	-76.74323		Huanuco		Salvador, F.M. & al. (2009). Tres nuevos registros del genero Carex (Cyperaceae) para el Peru y adiciones a la flora andina del departamento de Huanuco. Revista Peruana de Biologia 15: 083-092		F. Salvador		literature
236473	Carex hebetata		-11.535633	-76.592955	2002	Lima	MOL	NA	10157	G. Vilcapoma & I. Meza	5926	manual_georef
307718	Carex hebetata		-7.918584	-78.299897	1994	La Libertad	F	NA	2142546	S. Leiva G. & P. Leiva G.	1091	manual_georef
388187	Carex herbaalpacae		-12.888131	-75.056199	2021	Huancavelica	UPOS	NA	NA	S.Martin-Bravo, P.Garcia-Moro, R.M.Gonzales Tiburcio & P.Jimenez-Mejias	155SMB21	fieldwork
388189	Carex herbaalpacae		-15.545708	-71.576495	1999	Arequipa	UPOS	NA		B. Ruthzsatz	10105	manual_georef
388193	Carex herbaalpacae		-12.884067	-75.107337	2018	Huancavelica	MOL	NA		J. Curasma	s.n.	manual_georef
388194	Carex herbaalpacae		-12.034611	-76.223066	2018	Lima	MOL	NA		M.S. Maldonado Fonken	s.n.	manual_georef
388199	Carex herbaalpacae		-12.136033	-76.1658		Lima	MOL	Jimenez-Mejias, P. & al. (2020). Chorological and nomenclatural notes on Peruvian Carex (Cyperaceae). Caldasia 42(1): 63-69		M. S. Maldonado Fonken	s.n.	literature
NUEVA	Carex huancabambica		-6.451781	-78.758146	2021	Cajamarca	UPOS			P.Jimenez-Mejias, P.Garcia-Moro & R.M. Gonzales Tiburcio	36PERPJM21
NUEVA	Carex huancabambica		-6.451781	-78.758146	2021	Cajamarca	UPOS			P.Jimenez-Mejias, P.Garcia-Moro & R.M. Gonzales Tiburcio	37PERPJM21
NUEVA	Carex huancabambica		-5.065701	-79.497763	2021	Piura	UPOS			P.Jimenez-Mejias, P.Garcia-Moro & R.M. Gonzales Tiburcio	73PERPJM21
90295	Carex humahuacaensis		-10.655484	-76.49657	2021	Pasco	UPOS	NA	NA	S.Martin-Bravo, P.Garcia-Moro, R.M.Gonzales Tiburcio & P.Jimenez-Mejias	170SMB21	fieldwork
NUEVA	Carex humahuacaensis		-10.547257	-76.780476	2021	Lima	UPOS	NA	NA	S.Martin-Bravo, P.Garcia-Moro, R.M.Gonzales Tiburcio & P.Jimenez-Mejias	178SMB21	fieldwork
188486	Carex hypsipedos		-11.466673	-75.885453	s.d.	Junin	G	GBIF	G-G-127126/1			online_database
188487	Carex hypsipedos		-11.466673	-75.885453	s.d	Junin	MOL	NA	8173	A. Weberbauer	2617	manual_georef
NUEVA	Carex hypsipedos		-11.466673	-75.885453	2021	Junin	UPOS	NA	NA	S.Martin-Bravo, P.Garcia-Moro, R.M.Gonzales Tiburcio & P.Jimenez-Mejias	167SMB21	fieldwork
196503	Carex jamesonii		-5.324481	-79.335384	2021	Piura	UPOS	NA	NA	P.Jimenez-Mejias, P.Garcia-Moro & R.M. Gonzales Tiburcio	52PERPJM21	fieldwork
196504	Carex jamesonii		-5.051861	-79.462159	2021	Piura	UPOS	NA	NA	P.Jimenez-Mejias, P.Garcia-Moro & R.M. Gonzales Tiburcio	63PERPJM21	fieldwork
196524	Carex jamesonii		-10.556612	-75.392454	1996	Pasco	USM	NA	164133	M.I. La Torre	1437	manual_georef
196528	Carex jamesonii		-7.001224	-77.000296	1985	San Martin	HUT	NA	26467	Ken Young	1769	manual_georef
196624	Carex jamesonii		-10.73934	-75.60539	1983	Pasco	USM	NA	106926	Al. Gentry, D. Smith, R. Smith & B.Leon	39985	manual_georef
204033	Carex jamesonii		-6.853399	-77.68236	1998	Amazonas	HUT	NA	37817	V. Quipuscoa S., A. Sagastegui A., S. Leiva G. & M. Bejarano C.	1264	manual_georef
NUEVA	Carex jamesonii		-5.680833	-79.316667	1998	Cajamarca	MO		4824179	Campos et al.	5338	manual_georef
NUEVA	Carex jamesonii		-10.373889	-75.663333	2004	Cajamarca	MO		6139478	Monteagudo et al.	6999	manual_georef
NUEVA	Carex jamesonii		-6.853350	-77.682633	1998	Amazonas	MO		5731189	Quipuscoua et al.	1264
307277	Carex koyamae		-13.576304	-72.819355	2021	Apurimac	UPOS	NA	NA	S.Martin-Bravo, P.Garcia-Moro, R.M.Gonzales Tiburcio & P.Jimenez-Mejias	140SMB21	fieldwork
307278	Carex koyamae		-5.051861	-79.462159	2021	Piura	UPOS	NA	NA	P.Jimenez-Mejias, P.Garcia-Moro & R.M. Gonzales Tiburcio	60PERPJM21	fieldwork
307299	Carex koyamae		-14.147386	-69.544999	1986	Puno	F	NA	2097310	Bradley Bennet	2296	manual_georef
307300	Carex koyamae		-14.133396	-69.533355	1986	Puno	NY	NA		B.Bennett	2296	manual_georef
307301	Carex koyamae		-14.133431	-69.533253	1986	Puno	US	NA	2101173	B.Bennett	2296	manual_georef
307305	Carex koyamae		-11.935839	-75.334829	1923	Junin	US	NA	2101333	F.Macbride	3351	manual_georef
307314	Carex koyamae		-9.895464	-76.108408	2010	Huanuco	CPUN	NA	22435	H. Beltran & L. Puelles	6785	manual_georef
307319	Carex koyamae		-6.915025	-78.183918	1984	Cajamarca	HUT	NA	19710	A. Sagastegui A., J. Mostacero & S. Leiva	12087	manual_georef
307320	Carex koyamae		-7.001833	-78.583528	2003	Cajamarca	CPUN	NA	17231	I. Sanchez Vega & al.	12128	manual_georef
307321	Carex koyamae		-7.009722	-78.623056	2003	Cajamarca	CPUN	NA	17362	I. Sanchez Vega & al.	12330	manual_georef
307322	Carex koyamae		-7.009877	-78.622998	2003	Cajamarca	MO	NA	6567058	I.Sanchez Vega & al.	12330	manual_georef
307371	Carex koyamae		-11.936106	-75.336165		Junin		Jimenez-Mejias, P. & Dorr, L.J. (2018). The Quinquin Sedges: Taxonomy of the Carex phleoides Group (Cyperaceae). Annals of the Missouri Botanical Garden 103(4): 591-603		Macbride	3351	literature
307276	Carex koyamae		-13.213608	-71.63257	2021	Cusco	UPOS	NA	NA	S.Martin-Bravo, P.Garcia-Moro, R.M.Gonzales Tiburcio & P.Jimenez-Mejias	114SMB21	fieldwork
307311	Carex koyamae		-13.08252	-72.282512	2006	Cusco	USM	NA	222065	L.Valenzuela, J. Farfan, E. Suclli, I. Huamantupa, R.Ayerbe	6358	manual_georef
202277	Carex laegaardii		-9.686877	-77.24249	2021	Ancash	UPOS	NA	NA	S.Martin-Bravo, P.Garcia-Moro, R.M.Gonzales Tiburcio & P.Jimenez-Mejias	209SMB21	fieldwork
202278	Carex laegaardii		-6.90911	-78.429226	2021	Cajamarca	UPOS	NA	NA	P.Jimenez-Mejias, P.Garcia-Moro & R.M. Gonzales Tiburcio	29PERPJM21	fieldwork
202279	Carex laegaardii		-5.051861	-79.462159	2021	Piura	UPOS	NA	NA	P.Jimenez-Mejias, P.Garcia-Moro & R.M. Gonzales Tiburcio	58PERPJM21	fieldwork
202280	Carex laegaardii		-5.051861	-79.462159	2021	Piura	UPOS	NA	NA	P.Jimenez-Mejias, P.Garcia-Moro & R.M. Gonzales Tiburcio	61PERPJM21	fieldwork
202281	Carex laegaardii		-5.061101	-79.4882	2021	Piura	UPOS	NA	NA	P.Jimenez-Mejias, P.Garcia-Moro & R.M. Gonzales Tiburcio	79PERPJM21	fieldwork
202282	Carex laegaardii		-6.929881	-78.345998	2005	Cajamarca	MOL	NA	A.Granda, 2463	A. Granda P.	2463	manual_georef
202283	Carex laegaardii		-6.905941	-78.364881	2005	Cajamarca	MOL	NA	A.Granda, 2506	A. Granda P.	2506	manual_georef
202284	Carex laegaardii		-6.918488	-78.357927	2005	Cajamarca	MOL	NA	A.Granda, 2540	A. Granda P.	2540	manual_georef
86736	Carex lapazensis		-6.695573	-77.690523	2009	Amazonas	HUT	NA	51753	R. W. Bussmann, C. Vega, A. Glenn, J. Gruhn & R. Wagter	15610	manual_georef
87471	Carex lapazensis		-5.291654	-79.267106	1998	Cajamarca	US	NA	3517872	J. Campos, M. Tenorio & J. Sembrera	5720	manual_georef
196510	Carex lapazensis		-7.217596	-78.23351	1966	Cajamarca	CPUN	NA	635	I. Sanchez Vega	4529	manual_georef
196511	Carex lapazensis		-6.835463	-79.121314	19867	Cajamarca	F	NA	1994800	J. Santisteban C. & J. Guevara C.	171	manual_georef
196548	Carex lapazensis		-6.450252	-77.235349	2008	San Martin	HSP	NA	715	V. Quipuscoa S., L. Caceres M. & I. Trevino Z.	4314	manual_georef
196552	Carex lapazensis		-6.808022	-79.112936	1986	Cajamarca	F	NA	1993368	M.O. Dillon & al.	4414	manual_georef
204032	Carex lapazensis		-6.296444	-78.826391	2021	Cajamarca	UPOS	NA	NA	P.Jimenez-Mejias, P.Garcia-Moro & R.M. Gonzales Tiburcio	47PERPJM21	fieldwork
204035	Carex lapazensis		-10.62372	-75.29538	2004	Pasco	US	NA	3517873	R. Rojas, J. Perea, J. Mateo, R. Francis & E. Becerra	3378	manual_georef
NUEVA	Carex lapazensis		-5.077222	-78.891667	2000	Cajamarca	MO		4824178	Vasques et al.	26704	manual_georef
211205	Carex lepida		-5.051861	-79.462159	2021	Piura	UPOS	NA	NA	P.Jimenez-Mejias, P.Garcia-Moro & R.M. Gonzales Tiburcio	59PERPJM21	fieldwork
92698	Carex livida		-7.969623	-77.426268	2001	La Libertad	USM	NA	258737	B.Leon, K. Young & J. Roque	5063	manual_georef
92699	Carex livida		-7.63647	-77.474689	1996	San Martin	USM	NA	182387	A. Cano & al.	7345	manual_georef
92701	Carex livida		-7.982483	-78.246757	2002	La Libertad	HUT	NA	43629	A. Cano, N. Valencia, R. Bueno & I. Salinas	12690	manual_georef
92702	Carex livida		-7.969828	-78.239536	2002	La Libertad	HUT	NA	43629	A. Cano, N. Valencia, R. Bueno & I. Salinas	12690	manual_georef
226532	Carex livida		-10.422542	-76.73573	2021	Huanuco	UPOS	NA	NA	S.Martin-Bravo, P.Garcia-Moro, R.M.Gonzales Tiburcio & P.Jimenez-Mejias	188SMB21	fieldwork
226533	Carex livida		-10.417308	-76.740877	2021	Huanuco	UPOS	NA	NA	S.Martin-Bravo, P.Garcia-Moro, R.M.Gonzales Tiburcio & P.Jimenez-Mejias	191bisSMB21	fieldwork
226535	Carex livida		-8.321744	-77.090927	1961	La Libertad	HUT	NA	3453	A. Lopez & A. Sagastegui	3453	manual_georef
226536	Carex livida		-7.975141	-77.422051	2001	La Libertad	USM	NA	253735	B.Leon, K. Young & J. Roque	5043	manual_georef
226537	Carex livida		-7.975039	-77.368878	2001	San Martin	USM	NA	258743	B.Leon & K. Young	5178	manual_georef
226538	Carex livida		-7.63647	-77.474689	1996	San Martin	USM	NA		A. Cano & al.	7345	manual_georef
226541	Carex livida		-10.10462	-76.60768		Huanuco		Jimenez-Mejias, P. & al. (2020). Chorological and nomenclatural notes on Peruvian Carex (Cyperaceae). Caldasia 42(1): 63-69		F. Salvador & al.	474	literature
226542	Carex livida		-7.679508	-77.489242		San Martin		Jimenez-Mejias, P. & al. (2020). Chorological and nomenclatural notes on Peruvian Carex (Cyperaceae). Caldasia 42(1): 63-69		B.Leon & K. Young	4582	literature
226543	Carex livida		-7.6585	-77.4694		San Martin		Jimenez-Mejias, P. & al. (2020). Chorological and nomenclatural notes on Peruvian Carex (Cyperaceae). Caldasia 42(1): 63-69		K. Young & B.Leon	4338	literature
60366	Carex mandoniana		-7.972333	-78.206756	2013	La Libertad	USM	NA	272220	P. Gonzales, N. Valencia, M. Monzon	2258	manual_georef
238752	Carex mandoniana		-13.56818	-72.822923	2021	Apurimac	UPOS	NA	NA	S.Martin-Bravo, P.Garcia-Moro, R.M.Gonzales Tiburcio & P.Jimenez-Mejias	135SMB21	fieldwork
238753	Carex mandoniana		-12.939464	-74.779911	2021	Huancavelica	UPOS	NA	NA	S.Martin-Bravo, P.Garcia-Moro, R.M.Gonzales Tiburcio & P.Jimenez-Mejias	150SMB21	fieldwork
238754	Carex mandoniana		-11.623849	-75.622458	2021	Junin	UPOS	NA	NA	S.Martin-Bravo, P.Garcia-Moro, R.M.Gonzales Tiburcio & P.Jimenez-Mejias	159SMB21	fieldwork
238755	Carex mandoniana		-11.401744	-75.818784	2021	Junin	UPOS	NA	NA	S.Martin-Bravo, P.Garcia-Moro, R.M.Gonzales Tiburcio & P.Jimenez-Mejias	164SMB21	fieldwork
238756	Carex mandoniana		-11.466673	-75.885453	2021	Junin	UPOS	NA	NA	S.Martin-Bravo, P.Garcia-Moro, R.M.Gonzales Tiburcio & P.Jimenez-Mejias	166SMB21	fieldwork
238757	Carex mandoniana		-10.547257	-76.780476	2021	Lima	UPOS	NA	NA	S.Martin-Bravo, P.Garcia-Moro, R.M.Gonzales Tiburcio & P.Jimenez-Mejias	177SMB21	fieldwork
238758	Carex mandoniana		-10.422542	-76.73573	2021	Huanuco	UPOS	NA	NA	S.Martin-Bravo, P.Garcia-Moro, R.M.Gonzales Tiburcio & P.Jimenez-Mejias	189bisSMB21	fieldwork
238759	Carex mandoniana		-9.690372	-77.050998	2021	Ancash	UPOS	NA	NA	S.Martin-Bravo, P.Garcia-Moro, R.M.Gonzales Tiburcio & P.Jimenez-Mejias	199SMB21	fieldwork
238760	Carex mandoniana		-9.071194	-77.64123	2021	Ancash	UPOS	NA	NA	S.Martin-Bravo, P.Garcia-Moro, R.M.Gonzales Tiburcio & P.Jimenez-Mejias	221SMB21	fieldwork
238761	Carex mandoniana		-7.038126	-78.248247	2021	Cajamarca	UPOS	NA	NA	P.Jimenez-Mejias, P.Garcia-Moro & R.M. Gonzales Tiburcio	1PERPJM21	fieldwork
238762	Carex mandoniana		-11.076137	-76.135345	1976	Junin	USM	NA	157712	U. Pettersson	77	manual_georef
238764	Carex mandoniana		-10.303278	-76.675214	2003	Huanuco	USM	NA	215250	F. Salvador, S. Rios & E. Arias	793	manual_georef
238765	Carex mandoniana		-11.015259	-75.32069	1922	Junin	GH	NA		Macbride & Featherstone	797	manual_georef
238766	Carex mandoniana		-11.015259	-75.32069	1922	Junin	US	NA	1515687	Macbride & Featherstone	797	manual_georef
238768	Carex mandoniana		-7.053611	-78.244722	2000	Cajamarca	WS	NA	382867	Eric Roalson	1441	manual_georef
238773	Carex mandoniana		-10.320425	-76.941501	1993	Lima	MOLF	NA		Del Campo C.	2912	manual_georef
238775	Carex mandoniana		-11.352413	-76.214323	1970	Junin	USM	NA	281333	O. Tovar	6402	manual_georef
238778	Carex mandoniana		-11.53146	-75.884736	1979	Junin	USM	NA	157327	O. Tovar	7757	manual_georef
238779	Carex mandoniana		-11.657875	-76.077319	1979	Junin	USM	NA	157328	O. Tovar	7786	manual_georef
238780	Carex mandoniana		-10.894061	-76.097901	2015	Junin	USM	NA	286036	H. Beltran & W. Aparco	7819	manual_georef
238783	Carex mandoniana		-9.01667	-77.6	1985	Ancash	CPUN	NA	647	D.N. Smith & V. Cautivo	10256	manual_georef
238784	Carex mandoniana		-9.016676	-77.599996	1985	Ancash	ISC	NA	375212	D.N. Smith & V. Cautivo	10256	manual_georef
238785	Carex mandoniana		-9.013629	-77.601857	1985	Ancash	USM	NA	68551	D. N. Smith & V. Cautivo	10256	manual_georef
238786	Carex mandoniana		-11.443448	-75.773792	2000	Junin	USM	NA		O. Tovar	10280	manual_georef
238788	Carex mandoniana		-9.533364	-77.366768	1986	Ancash	MO	NA	3336332	D.N. Smith, R. Valencia & M. Buddensiek	12184	manual_georef
238792	Carex mandoniana		-13.110704	-74.00566	2010	Ayacucho	USM	NA	262860	A. Cano, H. Trinidad, P. GoNunez y N. Valencia	19772	manual_georef
238795	Carex mandoniana		-15.817619	-69.998512	s.d	Puno	F	NA	1578018	Monheim	s.n.	manual_georef
238797	Carex mandoniana		-11.355759	-76.214684	1970	Junin	USM	NA	283048	6566	s.n.	manual_georef
238763	Carex mandoniana		-13.278306	-72.049111	2011	Cusco	K	NA	Sylvester722	S.P. Sylvester	722	manual_georef
238767	Carex mandoniana		-13.143778	-72.299194	2011	Cusco	K	NA	Sylvester1057	S.P. Sylvester	1057	manual_georef
238769	Carex mandoniana		-15.015051	-71.312542	s.d	Cusco	HSP	NA	UNKNOWN	D. Rios	1559	manual_georef
238770	Carex mandoniana		-13.261139	-72.838167	2012	Cusco	MO	NA	6737572	S.P. Sylvester	1618	manual_georef
238771	Carex mandoniana		-13.269361	-72.018167	2012	Cusco	MO	NA	6737573	S.P. Sylvester	1656	manual_georef
238772	Carex mandoniana		-13.252556	-72.84175	2013	Cusco	K	NA	Sylvester2161	S.P. Sylvester	2161	manual_georef
238777	Carex mandoniana		-14.839324	-71.322888	1987	Cusco	USM	NA	119569	P. Nunez & R. Urrunaga	7692	manual_georef
NUEVA	Carex mandoniana		-14.27638889	-71.49361111	1987	Cusco	CUZ		CUZ29987	Percy Nunez y Rosa Marrones	30335
187643	Carex melanocystis		-16.347481	-71.176995	2021	Arequipa	UPOS	NA	NA	S.Martin-Bravo, P.Garcia-Moro, R.M.Gonzales Tiburcio & P.Jimenez-Mejias	102SMB21	fieldwork
187644	Carex melanocystis		-16.347481	-71.176995	2021	Arequipa	UPOS	NA	NA	S.Martin-Bravo, P.Garcia-Moro, R.M.Gonzales Tiburcio & P.Jimenez-Mejias	107SMB21	fieldwork
187645	Carex melanocystis		-15.719647	-70.835105	2021	Puno	UPOS	NA	NA	S.Martin-Bravo, P.Garcia-Moro, R.M.Gonzales Tiburcio & P.Jimenez-Mejias	109SMB21	fieldwork
187646	Carex melanocystis		-6.950334	-78.353715	2021	Cajamarca	UPOS	NA	NA	P.Jimenez-Mejias, P.Garcia-Moro & R.M. Gonzales Tiburcio	15PERPJM21	fieldwork
243001	Carex melanocystis		-16.349184	-71.144509	1998	Arequipa	USM	NA	200014	H. Beltran	3173	manual_georef
342671	Carex melanocystis		-10.88142	-76.098964	1985	Pasco	USM	NA	137280	W. Morawetz & B. Wallnofer	44-16985	manual_georef
NUEVA	Carex melanocystis		-16.347481	-71.176995	2021	Arequipa	UPOS	NA	NA	S.Martin-Bravo, P.Garcia-Moro, R.M.Gonzales Tiburcio & P.Jimenez-Mejias	106SMB21	fieldwork
NUEVA	Carex melanocystis		-11.472113	-75.89218	2021	Junin	UPOS	NA	NA	S.Martin-Bravo, P.Garcia-Moro, R.M.Gonzales Tiburcio & P.Jimenez-Mejias	168SMB21	fieldwork
243338	Carex melliza		-14.731399	-70.750213	2000	Puno	WS	NA	382875	E.Roalson	1449	manual_georef
392173	Carex melliza		-13.379458	-73.956037	2021	Ayacucho	UPOS	NA	NA	S.Martin-Bravo, P.Garcia-Moro, R.M.Gonzales Tiburcio & P.Jimenez-Mejias	143SMB21	fieldwork
392174	Carex melliza		-12.939464	-74.779911	2021	Huancavelica	UPOS	NA	NA	S.Martin-Bravo, P.Garcia-Moro, R.M.Gonzales Tiburcio & P.Jimenez-Mejias	149SMB21	fieldwork
61861	Carex meridensis		-8.053228	-77.444904	1962	La Libertad	HUT	NA	3564	A. Lopez & A. Sagastegui	3564	manual_georef
243770	Carex meridensis		-13.090667	-74.562017	2021	Huancavelica	UPOS	NA	NA	S.Martin-Bravo, P.Garcia-Moro, R.M.Gonzales Tiburcio & P.Jimenez-Mejias	144SMB21	fieldwork
243771	Carex meridensis		-10.422542	-76.73573	2021	Huanuco	UPOS	NA	NA	S.Martin-Bravo, P.Garcia-Moro, R.M.Gonzales Tiburcio & P.Jimenez-Mejias	187SMB21	fieldwork
243772	Carex meridensis		-9.785042	-77.057753	2021	Ancash	UPOS	NA	NA	S.Martin-Bravo, P.Garcia-Moro, R.M.Gonzales Tiburcio & P.Jimenez-Mejias	195SMB21	fieldwork
243773	Carex meridensis		-9.042343	-77.577782	2021	Ancash	UPOS	NA	NA	S.Martin-Bravo, P.Garcia-Moro, R.M.Gonzales Tiburcio & P.Jimenez-Mejias	216SMB21	fieldwork
243769	Carex meridensis		-13.195522	-71.938611	2021	Cusco	UPOS	NA	NA	S.Martin-Bravo, P.Garcia-Moro, R.M.Gonzales Tiburcio & P.Jimenez-Mejias	124SMB21	fieldwork
243781	Carex meridensis		-13.183266	-73.053942	2013	Cusco	MO	NA	6735783	S.P.Sylvester	1863	manual_georef
243782	Carex meridensis		-13.25283	-72.841696	2013	Cusco	MO	NA	6737582	S.P.Sylvester	2162	manual_georef
246715	Carex microglochin		-10.377532	-76.761648	2003	Huanuco	USM	NA	226009	M. A. Alonso & J. Monerris	607	manual_georef
246716	Carex microglochin		-10.347496	-76.743297	2003	Huanuco	USM	NA	215158	F. Salvador, M. A. Alonso, J. Monerris	707	manual_georef
246733	Carex microglochin		-10.331057	-76.732953		Huanuco		Salvador, F.M. & al. (2006). Adiciones a la flora andina peruana del departamento de Huanuco, I. Candollea 61: 279-291		F. Salvador, M. A. Alonso & M. Rodriguez	434	literature
246734	Carex microglochin		-10.333855	-76.732578		Huanuco		Salvador, F.M. & al. (2006). Adiciones a la flora andina peruana del departamento de Huanuco, I. Candollea 61: 279-291		F. Salvador, M. A. Alonso & M. Rodriguez	438	literature
246735	Carex microglochin		-10.345018	-76.743104		Huanuco		Salvador, F.M. & al. (2006). Adiciones a la flora andina peruana del departamento de Huanuco, I. Candollea 61: 279-291		F. Salvador, M. A. Alonso & M. Rodriguez	508, 510	literature
246736	Carex microglochin		-10.30257	-76.67533		Huanuco		Salvador, F.M. & al. (2006). Adiciones a la flora andina peruana del departamento de Huanuco, I. Candollea 61: 279-291		F. Salvador, S. Rios & E. Arias	804	literature
246737	Carex microglochin		-10.414175	-76.739831		Huanuco		Salvador, F.M. & al. (2006). Adiciones a la flora andina peruana del departamento de Huanuco, I. Candollea 61: 279-291		F. Salvador, S. Rios & E. Arias	865	literature
246738	Carex microglochin		-10.389349	-76.765107		Huanuco		Salvador, F.M. & al. (2006). Adiciones a la flora andina peruana del departamento de Huanuco, I. Candollea 61: 279-291		F. Salvador, S. Rios & E. Arias	886	literature
246762	Carex microglochin		-10.3333333	-76.7333333		Huanuco		Wheeler, G.A. & Guaglianone, E.R. (2003). Notes on South American Carex (Cyperaceae): C. camptoglochin and C. microglochin. Darwiniana 41: 193-206		Salvador	434	literature
246763	Carex microglochin		-10.35	-76.75		Huanuco		Wheeler, G.A. & Guaglianone, E.R. (2003). Notes on South American Carex (Cyperaceae): C. camptoglochin and C. microglochin. Darwiniana 41: 193-206		Salvador & al.	510	literature
246769	Carex microglochin		-12.95	-75.76666666		Lima		Wheeler, G.A. & Guaglianone, E.R. (2003). A new species of Carex (Cyperaceae) from Argentina. Hickenia 3(41): 163-166		Brandbyge	223	literature
282208	Carex ownbeyi		-13.501826	-74.153173	2014	Ayacucho	HSP	NA		C. Tejada P.	287	manual_georef
282209	Carex ownbeyi		-11.465538	-75.943254	2011	Junin	USM	NA	246881	H. Beltran	7160	manual_georef
146789	Carex pachacutecii		-13.213608	-71.63257	2021	Cusco	UPOS	NA	NA	S.Martin-Bravo, P.Garcia-Moro, R.M.Gonzales Tiburcio & P.Jimenez-Mejias	113SMB21	fieldwork
NUEVA	Carex pachacutecii		-13.208196	-72.526503	1953	Cusco	USM			F. Woytkowski	540
NUEVA	Carex pachacutecii		-13.8168	-73.0285207841918	1939	Apurimac	NY		NA	C. Vargas	1463
323544	Carex paramorum		-10.30287	-76.67532	2003	Huanuco	USM	Salvador, F.M. & al. (2009). Tres nuevos registros del genero Carex (Cyperaceae) para el Peru y adiciones a la flora andina del departamento de Huanuco. Revista Peruana de Biologia 15: 083-092		F. Salvador	795	literature
323558	Carex paramorum		-11.660119	-73.666885	1997	Junin	F	NA	2184452	Brad Boyle, Monica Arakaki & Hamilton Beltran	4218	manual_georef
323559	Carex paramorum		-7.92683	-77.429698	2009	La Libertad	USM	NA	283487	B.Leon & al.	5456	manual_georef
372288	Carex paramorum		-6.451781	-78.758146	2021	Cajamarca	UPOS	NA	NA	P.Jimenez-Mejias, P.Garcia-Moro & R.M. Gonzales Tiburcio	40PERPJM21	fieldwork
372302	Carex paramorum		-11.660021	-73.667285	1997	Junin		NA		B. Boyle & al.	4218	manual_georef
380036	Carex paramorum		-9.686877	-77.24249	2021	Ancash	UPOS	NA	NA	S.Martin-Bravo, P.Garcia-Moro, R.M.Gonzales Tiburcio & P.Jimenez-Mejias	210SMB21	fieldwork
380037	Carex paramorum		-6.90911	-78.429226	2021	Cajamarca	UPOS	NA	NA	P.Jimenez-Mejias, P.Garcia-Moro & R.M. Gonzales Tiburcio	30PERPJM21	fieldwork
380038	Carex paramorum		-5.050647	-79.463077	2021	Piura	UPOS	NA	NA	P.Jimenez-Mejias, P.Garcia-Moro & R.M. Gonzales Tiburcio	64PERPJM21	fieldwork
380039	Carex paramorum		-5.096057	-79.503792	2021	Piura	UPOS	NA	NA	P.Jimenez-Mejias, P.Garcia-Moro & R.M. Gonzales Tiburcio	82PERPJM21	fieldwork
146792	Carex perprava		-10.6996	-75.3221	2010	Pasco	USM	NA	250250	X.-J. Ge & al.	544	manual_georef
305722	Carex perprava		-7.001224	-77.000296	1985	San Martin	HUT	NA	26468	Ken Young	2593	manual_georef
305736	Carex perprava		-11.353642	-74.935779	2014	Junin	MO	NA		Luis Valenzuela, Jaime Flores & Geerry Shareva	28532	manual_georef
NUEVA	Carex perprava		-13.2063222	-72.52915278	1942	Cusco	CUZ		CUZ29994	C. Vargas C.	2886
307879	Carex perprava		-10.335039	-75.645037	2004	Pasco	USM	NA	231671	R. Vasquez & A. Monteagudo	29989	manual_georef
307659	Carex pichinchensis		-5.061717	-79.464087	2021	Piura	UPOS	NA	NA	P.Jimenez-Mejias, P.Garcia-Moro & R.M. Gonzales Tiburcio	57PERPJM21	fieldwork
307660	Carex pichinchensis		-5.061101	-79.4882	2021	Piura	UPOS	NA	NA	P.Jimenez-Mejias, P.Garcia-Moro & R.M. Gonzales Tiburcio	76PERPJM21	fieldwork
307661	Carex pichinchensis		-5.096057	-79.503792	2021	Piura	UPOS	NA	NA	P.Jimenez-Mejias, P.Garcia-Moro & R.M. Gonzales Tiburcio	83PERPJM21	fieldwork
307662	Carex pichinchensis		-5.116772	-79.474922	2021	Piura	UPOS	NA	NA	P.Jimenez-Mejias, P.Garcia-Moro & R.M. Gonzales Tiburcio	84PERPJM21	fieldwork
307696	Carex pichinchensis		-6.821191	-77.729918	2010	Amazonas	MO	NA	6607891	Ashley Glenn, Rainer W. Bussman, G. Chait & Carlos Vega Ocana	375	manual_georef
307712	Carex pichinchensis		-5.6	-79.266667	2003	Cajamarca	CPUN	NA	21931	J.L. Marcelo Pena & al.	1026	manual_georef
307736	Carex pichinchensis		-7.667745	-77.500684	1988	San Martin	NY	NA		B.Leon & K. Young	1623	manual_georef
307757	Carex pichinchensis		-11.216057	-75.611597	s.d	Junin	MOL	NA	8171	A. Weberbauer	2234	manual_georef
307765	Carex pichinchensis		-11.349788	-75.519863	s.d	Junin	MOL	NA	8164	A. Weberbauer	2504	manual_georef
307775	Carex pichinchensis		-14.134932	-69.534328	1986	Puno	NY	NA		Bradley Bennett	2730	manual_georef
146808	Carex pichinchensis		-11.660119	-73.666885	1997	Cusco	F	NA	2184453	Brad Boyle, Monica Arakaki & Hamilton Beltran	4214	manual_georef
307785	Carex pichinchensis		-6.653271	-77.720975	2004	Amazonas	HSP	NA	344	V. Quipuscoa S., M. Vilchez T. & R. Trigoso T.	3324	manual_georef
307667	Carex pichinchensis		-13.266407	-71.835886	2015	Cusco	USM	NA	285671	D.Flores	10	manual_georef
307788	Carex pichinchensis		-5.47355	-78.257908	1978	Amazonas	F	NA	1934512	P. Barbour	3449	manual_georef
307668	Carex pichinchensis		-13.199358	-71.616715	1952	Cusco	MOL	NA	8172	F. Woytrowski	30	manual_georef
307669	Carex pichinchensis		-13.199358	-71.616715	1952	Cusco	USM	NA		F. Woytkowsky	30	manual_georef
307670	Carex pichinchensis		-13.199358	-71.616715	1952	Cusco	MOL	NA	8170	F. Woytrowski	47	manual_georef
307671	Carex pichinchensis		-13.199358	-71.616715	1952	Cusco	USM	NA		F. Woytkowsky	47	manual_georef
307797	Carex pichinchensis		-11.660051	-73.667242	1997	Junin	USM	NA		B. Boyle	4214	manual_georef
307672	Carex pichinchensis		-13.199358	-71.616715	1952	Cusco	USM	NA	37090	F. Woytkowsky	47	manual_georef
307673	Carex pichinchensis		-13.199358	-71.616715	1952	Cusco	USM	NA	37088	F. Woytkowsky	47	manual_georef
307689	Carex pichinchensis		-13.145008	-72.306206	2010	Cusco	NY	NA		S.P. Sylvester	251	manual_georef
307690	Carex pichinchensis		-13.145606	-72.299062	2010	Cusco	NY	NA		S.P. Sylvester	277	manual_georef
307694	Carex pichinchensis		-13.145471	-72.29357	2010	Cusco	USM	NA	285601	S.P. Sylvester	319	manual_georef
307808	Carex pichinchensis		-7.969623	-77.426268	2001	La Libertad	USM	NA	253736	B.Leon, K. Young & J. Roque	5045	manual_georef
307695	Carex pichinchensis		-13.14528	-72.305971	2010	Cusco	MO	NA	6737576	S.P. Sylvester	348	manual_georef
307711	Carex pichinchensis		-13.497907	-70.855498	2011	Cusco	USM	NA	268470	J.D. Wells, P. Centeno	919	manual_georef
307812	Carex pichinchensis		-7.975039	-77.368878	2001	San Martin	USM	NA	253741	B.Leon & K. Young	5172	manual_georef
307817	Carex pichinchensis		-7.927161	-77.387567	2009	La Libertad	USM	NA	283485	B.Leon, J. Roque & K. Young	5438	manual_georef
307825	Carex pichinchensis		-6.735423	-77.897105	1965	Amazonas	HUT	NA	6074	A. Sagastegui A.	6074	manual_georef
307833	Carex pichinchensis		-9.899129	-76.108247	2010	Huanuco	USM	NA	235266	H. Beltran	6786	manual_georef
307727	Carex pichinchensis		-13.566288	-71.047734	2006	Cusco	USM	NA	227400	I. Salinas & W. Huaman	1260	manual_georef
307862	Carex pichinchensis		-4.908357	-79.389561	2005	Piura	USM	NA	209622	A. Cano, N. Valencia & I. Salinas	15605	manual_georef
307731	Carex pichinchensis		-13.287975	-72.836631	2012	Cusco	MO	NA	6737577	S.P. Sylvester	1464	manual_georef
307758	Carex pichinchensis		-13.120797	-71.611177	1941	Cusco	NY	NA	2593	C. Vargas	2242	manual_georef
307759	Carex pichinchensis		-13.27364	-71.592314	1941	Cusco	NY	NA	2593	C. Vargas C.	2242	manual_georef
307782	Carex pichinchensis		-13.1966	-71.61664	1990	Cusco	F	NA	2043872	Asuncion Cano E.	3115	manual_georef
307783	Carex pichinchensis		-13.195248	-71.616056	1990	Cusco	USM	NA	107561	A. Cano	3115	manual_georef
307784	Carex pichinchensis		-13.199063	-71.617281	1990	Cusco	USM	NA		A. Cano	3275	manual_georef
307786	Carex pichinchensis		-13.11994	-71.61285	1990	Cusco	F	NA	2090225	Asuncion Cano E.	3433	manual_georef
307789	Carex pichinchensis		-13.119287	-71.613304	1990	Cusco	USM	NA	147553	A. Cano	3455	manual_georef
307793	Carex pichinchensis		-13.138283	-71.769544	1990	Cusco	USM	NA	107559	A. Cano	3670	manual_georef
307795	Carex pichinchensis		-13.214633	-71.675811	1990	Cusco	USM	NA		A. Cano	4095	manual_georef
307796	Carex pichinchensis		-13.21501	-71.692336	1990	Cusco	USM	NA		A. Cano	4158	manual_georef
307798	Carex pichinchensis		-11.660119	-73.666885	1997	Cusco	F	NA	2184448	Brad Boyle, Monica Arakaki & Hamilton Beltran	4229	manual_georef
307799	Carex pichinchensis		-11.660051	-73.667242	1997	Cusco	USM	NA		Boyle & H. Beltran	4229	manual_georef
NUEVA	Carex pichinchensis		-6.19893	-79.30437	2021	Lambayeque	PRG			Perez & Ayasta	19489
307801	Carex pichinchensis		-13.175428	-71.621263	1991	Cusco	USM	NA	107558	A. Cano	4486	manual_georef
307805	Carex pichinchensis		-13.11994	-71.61285	1991	Cusco	F	NA	2103776	Asuncion Cano E.	4621	manual_georef
307806	Carex pichinchensis		-13.120555	-71.612089	1991	Cusco	USM	NA		A. Cano	4621	manual_georef
307810	Carex pichinchensis		-13.19784	-71.61779	1994	Cusco	F	NA	2103781	Asuncion Cano E.	5127	manual_georef
307811	Carex pichinchensis		-13.199358	-71.616715	1992	Cusco	USM	NA		A. Cano & D. Aguilar	5127	manual_georef
307844	Carex pichinchensis		-13.135137	-72.3303732	1981	Cusco	USM	NA	281589	O. Tovar, Rivera & Crespo	8913	manual_georef
NUEVA	Carex pichinchensis		-13.21611111	-72.09972222	1991	Cusco	CUZ		CUZ29988	A. Tupayachi H.	1508
NUEVA	Carex pichinchensis		-13.22626704	-72.50366303	2001	Cusco	CUZ		CUZ29989	A. Tupayachi; W. Galiano; R. Tupayachi; E. Sucli; M. Moreno; D. Huaman	5033
NUEVA	Carex pichinchensis		-13.37605833	-72.58134444		Cusco	CUZ		CUZ29990	A. Tupayachi H. et al.	2400
NUEVA	Carex pichinchensis		-13.2575	-72.041666667	1967	Cusco	CUZ		CUZ29991	C. Vargas C.	19656
NUEVA	Carex pichinchensis		-13.29555556	-71.54555556	1965	Cusco	CUZ		CUZ29993	C. Vargas C.	16685
NUEVA	Carex pichinchensis		-13.18138889	-72.57444444	1982	Cusco	CUZ		CUZ30007	Bernard Peyton	1069
NUEVA	Carex pichinchensis		-13.29555556	-71.54555556	1960	Cusco	CUZ		CUZ30009	C. Vargas C.	9894
315864	Carex polysticha		-10.41664	-75.566615	1984	Pasco	USM	NA	155145	D. N. Smith & J. Canne	5778	manual_georef
315883	Carex polysticha		-10.318107	-75.607809	2008	Pasco	USM	NA	234417	A. Monteagudo, A. Pena, J.L. Mateo & R. Rivera	16533	manual_georef
86731	Carex porrecta		-11.247047	-75.524178	1929	Junin	NY	NA	2861806	Killip & Smith	24231	manual_georef
86732	Carex porrecta		-13.350038	-70.815433	1973	Cusco	GH	NA	Madison 1012	Michael T. Madison	1012	manual_georef
86823	Carex porrecta		-13.069379	-72.849982	2007	Cusco	MO	NA	Valenzuela & al., 8921	L.Valenzuela, & al.	8921	manual_georef
NUEVA	Carex porrecta		-13.16312513	-72.49466044	2001	Cusco	CUZ		CUZ30000	A. Tupayachi; W. Galiano; R. Tupayachi; E. Sucli; M. Moreno; D. Huaman; J. Farfan; F. Carazas	4615
323375	Carex punicola		-11.401744	-75.818784	2021	Junin	UPOS	NA	NA	S.Martin-Bravo, P.Garcia-Moro, R.M.Gonzales Tiburcio & P.Jimenez-Mejias	165SMB21	fieldwork
323376	Carex punicola		-10.644363	-76.565314	2021	Pasco	UPOS	NA	NA	S.Martin-Bravo, P.Garcia-Moro, R.M.Gonzales Tiburcio & P.Jimenez-Mejias	172SMB21	fieldwork
323554	Carex pygmaea		-5.061101	-79.4882	2021	Piura	UPOS	NA	NA	P.Jimenez-Mejias, P.Garcia-Moro & R.M. Gonzales Tiburcio	81PERPJM21	fieldwork
86709	Carex regina		-7.904068	-78.471652	1994	La Libertad	HUT	NA	28504	E. Rodriguez R., E. Lopez M. & J. Zavaleta A.	68	manual_georef
86710	Carex regina		-4.672847	-79.572103	1987	Piura	USM	NA	189304	A. Cano	1464	manual_georef
86711	Carex regina		-5.149702	-79.431443	1976	Piura	HUT	NA	14581	A. Sagastegui A. & J. Cabanilles S.	8598	manual_georef
86712	Carex regina		-6.845067	-78.50944	1995	Cajamarca	F	NA	2165119	A. Sagastegui A. et al.	15706	manual_georef
86713	Carex regina		-7.010762	-78.508074	1995	Cajamarca	F	NA	2165130	A. Sagastegui A. et al.	15750	manual_georef
86714	Carex regina		-8.025616	-78.4531	1992	La Libertad	HUT	NA	27842	S. E. Lopez M.	s.n.	manual_georef
101836	Carex regina		-9.150739	-77.721831	2021	Ancash	UPOS	NA	NA	S.Martin-Bravo, P.Garcia-Moro, R.M.Gonzales Tiburcio & P.Jimenez-Mejias	213SMB21	fieldwork
101840	Carex regina		-5.099462	-79.462487	2021	Piura	UPOS	NA	NA	P.Jimenez-Mejias, P.Garcia-Moro & R.M. Gonzales Tiburcio	56PERPJM21	fieldwork
101852	Carex regina		-7.959923	-77.888487	1958	La Libertad	HUT	NA	2846	L. Lopez & A. Sagastegui	2846	manual_georef
101853	Carex regina		-6.217358	-79.306233	1992	Lambayeque	F	NA	2124224	S. Llatas Quiroz	3180	manual_georef
101867	Carex regina		-7.06208	-78.313959	1976	Cajamarca	HUT	NA		A. Sagastegui A., j. Cabanillas S. & O. Dios C.	8402	manual_georef
101868	Carex regina		-6.23636	-79.313246	1992	Lambayeque	F	NA	2138400	S. Llatas Quiroz	8945	manual_georef
101873	Carex regina		-7.353942	-78.797672	1983	Cajamarca	F	NA	1943532	A. SagasteguiA., J. Mostacero L. & E. Alvitez	10858	manual_georef
101874	Carex regina		-7.040798	-78.259073	1984	Cajamarca	HUT	NA	19703	A. Sagastegui A., J. Mostacero L.., & S. Leiva	12041	manual_georef
101886	Carex regina		-7.190666	-78.57808	1985	Cajamarca	HUT	NA	20012	A. Sagastegui A. & C. Tellez A.	12672	manual_georef
101890	Carex regina		-8.006921	-78.422547	1991	La Libertad	F	NA	2072681	A. Sagastegui A., R. Campos, C. Gorritti, P. Lezama & C. Tellez A.	14412	manual_georef
101892	Carex regina		-7.998305	-78.412922	2003	La Libertad	HUT	NA	40220	A. Sagastegui A., M. Zapata, E. Rodriguez & V. Medina	17164	manual_georef
NUEVA	Carex regina		-6.23521	-79.31642		Lambayeque	PRG			LLatas	8945
NUEVA	Carex regina		-6.19749	-79.30039		Lambayeque	PRG			Perez & Ayasta	19490
333930	Carex roalsoniana		-5.324481	-79.335384	2021	Piura	UPOS	NA	NA	P.Jimenez-Mejias, P.Garcia-Moro & R.M. Gonzales Tiburcio	51PERPJM21	fieldwork
333931	Carex roalsoniana		-5.120312	-79.460283	2021	Piura	UPOS	NA	NA	P.Jimenez-Mejias, P.Garcia-Moro & R.M. Gonzales Tiburcio	54PERPJM21	fieldwork
333932	Carex roalsoniana		-4.70865	-79.57166	1996	Piura	F	NA	2183245	V. Quipuscoa S., O. Angulo Z. & R. Yahuana R.	569	manual_georef
60585	Carex rosdesertum		-17.039356	-71.869859	1997	Arequipa	MO	NA	5313016	F.L.S.P.	234	manual_georef
60590	Carex rosdesertum		-15.755939	-74.366752	1997	Arequipa	USM	NA	245949	F.L.S.P.	610	manual_georef
315007	Carex sodiroi		-6.229732	-77.892208	1964	Amazonas	USM	NA	157353	P.C. Hutchison & D.E. Bennett	4522	manual_georef
315665	Carex sodiroi		-6.268822	-77.887917	1962	Amazonas	F	NA	1600742	J.J. Wurdack	643	manual_georef
315666	Carex sodiroi		-6.270173	-77.906846	1962	Amazonas	USM	NA	211195	J.J. Wurdack	643	manual_georef
315668	Carex sodiroi		-5.422572	-78.583741	2006	Cajamarca	HUSA	NA	2827	E. Ortiz V., J. Mateo M. & E. Vargas H.	1242	manual_georef
315669	Carex sodiroi		-5.422521	-78.58359	2006	Cajamarca	USM	NA	220089	E. Ortiz V., J. Mateo M. & E. Vargas H.	1283	manual_georef
315684	Carex sodiroi		-5.895118	-79.324011	1989	Piura	F	NA	2034317	S. Llatas Quiroz	2351	manual_georef
315685	Carex sodiroi		-5.797342	-79.440734	1989	Piura	F	NA	2034317	S. Llatas Quiroz	2351	manual_georef
315686	Carex sodiroi		-5.358625	-79.57894	1987	Piura	USM	NA	114646	C. Diaz & S. Baldeon	2385	manual_georef
315687	Carex sodiroi		-5.358625	-79.57894	1987	Piura	USM	NA	114647	C. Diaz & S. Baldeon	2389	manual_georef
315698	Carex sodiroi		-6.220892	-77.906636	1964	Amazonas	USM	NA	157353	P.C. Hutchison & D.E. Bennett	4522	manual_georef
315703	Carex sodiroi		-5.343	-79.569	1988	Piura	CPUN	NA	SanchezVega5107	I. Sanchez Vega & al.	5107	manual_georef
315704	Carex sodiroi		-5.383304	-79.579694	1988	Piura	F	NA	2215500	I. Sanchez Vega, A. Correa & M. Varas	5107	manual_georef
315713	Carex sodiroi		-5.892889	-77.978149	1986	Amazonas	USM	NA	156919	S. Knapp & P. Alcorn	7547	manual_georef
315763	Carex sodiroi		-6.255885	-77.860479	1962	Amazonas	US	NA	2140905	J.J.Wurdack	643	manual_georef
315764	Carex sodiroi		-6.235246	-77.902248	1964	Amazonas	US	NA	2140904	P.C.Hutchison & D.E.Bennett	4522	manual_georef
315766	Carex sodiroi		-10.959078	-75.232305	1929	Amazonas	US	NA	2140908	E.P.Killip & A.C.Smith	25085	manual_georef
315767	Carex sodiroi		-5.901473	-79.535299	1960	Piura	US	NA	2140906	D.S.Correll & E.E.Smith	P832	manual_georef
372287	Carex tamana		-13.182854	-71.598219	2021	Cusco	UPOS	NA	NA	S.Martin-Bravo, P.Garcia-Moro, R.M.Gonzales Tiburcio & P.Jimenez-Mejias	122SMB21	fieldwork
392175	Carex viamontana		-5.061101	-79.4882	2021	Piura	UPOS	NA	NA	P.Jimenez-Mejias, P.Garcia-Moro & R.M. Gonzales Tiburcio	80PERPJM21	fieldwork
