# Supplementary material for: A commented checklist and key for the genus Carex (Cyperaceae) in Peru
Source: PhytoKeys. 2026 Feb 26;271:93–144. doi: 10.3897/phytokeys.271.178418 (PMC12964055; doi:10.3897/phytokeys.271.178418)
Supplement: Supplementary material 2 — Records of Carex species in Peru as confirmed from iNaturalist observations [file phytokeys-271-093_article-178418__-s002.xlsx]

## Sheet: iNaturalists_IDS_observations-4
observation ID	species	infraspecific_rank	latitude	longitude	date	department	url	image_url	user_id	user_login	user_name
204350491	Carex boliviensis	subsp. boliviensis	-13.293	-72.0539	2024-03-27	Cusco	https://www.inaturalist.org/observations/204350491	https://inaturalist-open-data.s3.amazonaws.com/photos/361189195/medium.jpg	385459	crothfels
12363470	Carex bonplandii		-7.18644	-78.424	2017-11-11	Cajamarca	https://www.inaturalist.org/observations/12363470	https://static.inaturalist.org/photos/253101282/medium.jpg	762150	ripleyrm	Ruth Ripley
105323207	Carex bonplandii		-5.90538	-77.8866	2011-11-14	Amazonas	https://www.inaturalist.org/observations/105323207	https://inaturalist-open-data.s3.amazonaws.com/photos/176690650/medium.jpeg	1106722	wjcrins	Bill Crins
108219269	Carex bonplandii		-13.1668	-72.7326	2022-03-06	Cusco	https://www.inaturalist.org/observations/108219269	https://inaturalist-open-data.s3.amazonaws.com/photos/182093925/medium.jpeg	2529373	lucel_2448	Lucely L. Vilca Bustamante
120304634	Carex bonplandii		-9.20892	-76.804	2022-05-06	Ancash	https://www.inaturalist.org/observations/120304634	https://inaturalist-open-data.s3.amazonaws.com/photos/203447962/medium.jpeg	2581636	danplant	danplant
203687736	Carex bonplandii		-14.6999	-73.235	2024-03-22	Apurimac	https://www.inaturalist.org/observations/203687736	https://inaturalist-open-data.s3.amazonaws.com/photos/359911567/medium.jpeg	2529373	lucel_2448	Lucely L. Vilca Bustamante
207725753	Carex bonplandii		-9.07837	-77.6509	2024-01-25	Ancash	https://www.inaturalist.org/observations/207725753	https://inaturalist-open-data.s3.amazonaws.com/photos/367464211/medium.jpeg	6619361	dr_taupin	MariaTaupin
224272773	Carex bonplandii		-14.5681	-71.7425	2024-04-22	Cusco	https://www.inaturalist.org/observations/224272773	https://inaturalist-open-data.s3.amazonaws.com/photos/397444626/medium.jpeg	5070447	paul-gonzales	Paul Gonzales
126777364	Carex camptoglochin		-9.21651	-76.6724	2022-05-04	Huanuco	https://www.inaturalist.org/observations/126777364	https://inaturalist-open-data.s3.amazonaws.com/photos/215144029/medium.jpeg	2581636	danplant	danplant
107124774	Carex canoi		-6.9123	-78.6157	2022-02-20	Cajamarca	https://www.inaturalist.org/observations/107124774	https://inaturalist-open-data.s3.amazonaws.com/photos/180108915/medium.jpeg	17618	manuelroncal	Manuel Roncal
235998963	Carex canoi		-6.80625	-78.6175	2023-09-13	Cajamarca	https://www.inaturalist.org/observations/235998963	https://static.inaturalist.org/photos/419791749/medium.jpg	6561232	luesme	Esmerita L. Alfaro Curitumay
238253843	Carex canoi		-7.18923	-78.5775	2024-07-31	Cajamarca	https://www.inaturalist.org/observations/238253843	https://inaturalist-open-data.s3.amazonaws.com/photos/424141304/medium.jpeg	2581636	danplant	danplant
67165523	Carex catamarcensis		-16.5706	-71.4127	2019-04-22	Arequipa	https://www.inaturalist.org/observations/67165523	https://inaturalist-open-data.s3.amazonaws.com/photos/108445706/medium.jpeg	2581636	danplant	danplant
204436774	Carex crinalis		-13.2944	-72.0586	2024-03-27	Cusco	https://www.inaturalist.org/observations/204436774	https://inaturalist-open-data.s3.amazonaws.com/photos/361354685/medium.jpg	385459	crothfels
147707141	Carex david-smithii		-7.9881	-78.2485	2019-02-07	La Libertad	https://www.inaturalist.org/observations/147707141	https://inaturalist-open-data.s3.amazonaws.com/photos/254211895/medium.jpg	2439479	rodrigo_rijalba	Rodrigo Rijalba
162311527	Carex enneastachya		-14.5808	-71.7342	2023-04-24	Cusco	https://www.inaturalist.org/observations/162311527	https://inaturalist-open-data.s3.amazonaws.com/photos/280623645/medium.jpeg	5070447	paul-gonzales	Paul Gonzales
105323209	Carex jamesonii		-5.9056	-77.8866	2011-11-14	Amazonas	https://www.inaturalist.org/observations/105323209	https://inaturalist-open-data.s3.amazonaws.com/photos/176690656/medium.jpeg	1106722	wjcrins	Bill Crins
105323218	Carex jamesonii		-5.90427	-77.8879	2011-11-14	Amazonas	https://www.inaturalist.org/observations/105323218	https://inaturalist-open-data.s3.amazonaws.com/photos/176690719/medium.jpeg	1106722	wjcrins	Bill Crins
204487165	Carex koyamae		-13.2048	-71.6255	2024-03-28	Cusco	https://www.inaturalist.org/observations/204487165	https://inaturalist-open-data.s3.amazonaws.com/photos/361451766/medium.jpg	385459	crothfels
126777369	Carex livida		-9.21515	-76.6727	2022-05-04	Huanuco	https://www.inaturalist.org/observations/126777369	https://inaturalist-open-data.s3.amazonaws.com/photos/215144176/medium.jpeg	2581636	danplant	danplant
160806305	Carex mandoniana		-14.4757	-71.0135	2023-04-11	Cusco	https://www.inaturalist.org/observations/160806305	https://inaturalist-open-data.s3.amazonaws.com/photos/277902852/medium.jpg	2529373	lucel_2448	Lucely L. Vilca Bustamante
203668954	Carex mandoniana		-11.4968	-76.7436	2024-03-23	Lima	https://www.inaturalist.org/observations/203668954	https://inaturalist-open-data.s3.amazonaws.com/photos/359878788/medium.jpg	385459	crothfels
221244193	Carex mandoniana		-9.62848	-77.0954	2024-05-20	Ancash	https://www.inaturalist.org/observations/221244193	https://inaturalist-open-data.s3.amazonaws.com/photos/391789782/medium.jpeg	2529373	lucel_2448	Lucely L. Vilca Bustamante
221244249	Carex mandoniana		-9.63662	-77.0887	2024-05-22	Ancash	https://www.inaturalist.org/observations/221244249	https://inaturalist-open-data.s3.amazonaws.com/photos/391792228/medium.jpeg	2529373	lucel_2448	Lucely L. Vilca Bustamante
225538787	Carex mandoniana		-14.558	-69.7863	2024-06-14	Puno	https://www.inaturalist.org/observations/225538787	https://inaturalist-open-data.s3.amazonaws.com/photos/399700668/medium.jpeg	2529373	lucel_2448	Lucely L. Vilca Bustamante
164015303	Carex melliza		-14.0193	-71.6902	2023-05-17	Cusco	https://www.inaturalist.org/observations/164015303	https://inaturalist-open-data.s3.amazonaws.com/photos/283715541/medium.jpeg	2529373	lucel_2448	Lucely L. Vilca Bustamante
203981375	Carex melliza		-13.5209	-71.894	2024-03-25	Cusco	https://www.inaturalist.org/observations/203981375	https://inaturalist-open-data.s3.amazonaws.com/photos/360479187/medium.jpg	385459	crothfels
203982514	Carex melliza		-13.5045	-71.9658	2024-03-25	Cusco	https://www.inaturalist.org/observations/203982514	https://inaturalist-open-data.s3.amazonaws.com/photos/360481753/medium.jpg	385459	crothfels
213883456	Carex melliza		-13.3524	-71.9045	2024-05-03	Cusco	https://www.inaturalist.org/observations/213883456	https://static.inaturalist.org/photos/378004641/medium.jpeg	8039472	moisescr7	Moises Castro
216400635	Carex meridensis		-13.1928	-74.5568	2024-05-16	Ayacucho	https://www.inaturalist.org/observations/216400635	https://static.inaturalist.org/photos/382710931/medium.jpeg	7141141	principemb	principe mendoza babilon
224272770	Carex microglochin		-14.5681	-71.7425	2024-04-18	Cusco	https://www.inaturalist.org/observations/224272770	https://inaturalist-open-data.s3.amazonaws.com/photos/397444390/medium.jpeg	5070447	paul-gonzales	Paul Gonzales
246667556	Carex microglochin		-14.4488	-71.7536	2024-08-28	Cusco	https://www.inaturalist.org/observations/246667556	https://inaturalist-open-data.s3.amazonaws.com/photos/440390603/medium.jpeg	5070447	paul-gonzales	Paul Gonzales
204259153	Carex ownbeyi		-13.3494	-72.0963	2024-03-27	Cusco	https://www.inaturalist.org/observations/204259153	https://inaturalist-open-data.s3.amazonaws.com/photos/361016354/medium.jpg	385459	crothfels
108587502	Carex perprava		-6.73094	-77.8352	2011-11-20	Amazonas	https://www.inaturalist.org/observations/108587502	https://inaturalist-open-data.s3.amazonaws.com/photos/182852652/medium.jpeg	1106722	wjcrins	Bill Crins
120304633	Carex pichinchensis		-9.20654	-76.8051	2022-05-06	Ancash	https://www.inaturalist.org/observations/120304633	https://inaturalist-open-data.s3.amazonaws.com/photos/203447188/medium.jpeg	2581636	danplant	danplant
145276801	Carex pichinchensis		-13.085	-72.2855	2022-12-22	Cusco	https://www.inaturalist.org/observations/145276801	https://inaturalist-open-data.s3.amazonaws.com/photos/249517948/medium.jpeg	2529373	lucel_2448	Lucely L. Vilca Bustamante
146320203	Carex pichinchensis		-13.1989	-71.6182	2020-01-08	Cusco	https://www.inaturalist.org/observations/146320203	https://inaturalist-open-data.s3.amazonaws.com/photos/251533312/medium.jpg	491170	blazeclaw	Jared Shorma
204458127	Carex pichinchensis		-13.1865	-71.5931	2024-03-28	Cusco	https://www.inaturalist.org/observations/204458127	https://inaturalist-open-data.s3.amazonaws.com/photos/361395621/medium.jpg	385459	crothfels
204350672	Carex punicola		-13.2922	-72.0515	2024-03-27	Cusco	https://www.inaturalist.org/observations/204350672	https://inaturalist-open-data.s3.amazonaws.com/photos/361189459/medium.jpg	385459	crothfels
